# Supplementary material for: 2-(4-Methyl­benzene­sulfonamido)-2-phenyl­acetic acid
Source: Acta Crystallogr Sect E Struct Rep Online. 2009 Oct 17;65(Pt 11):o2797. doi: 10.1107/S1600536809042299 (PMC2971098; doi:10.1107/S1600536809042299)
Supplement: Supplementary file 2 [file e-65-o2797-Isup2.hkl]

#
# h,k,l, Fc-squared, Fo-squared, sigma(Fo-squared) and status flag
#
data_I
_shelx_title '   BSM16 in P 21 21 21'
_shelx_refln_list_code          4
_shelx_F_calc_maximum      148.51
_exptl_crystal_F_000       640.00
_reflns_d_resolution_high  0.7423
 
loop_
 _symmetry_equiv_pos_as_xyz
 'x, y, z'
 '-x+1/2, -y, z+1/2'
 'x+1/2, -y+1/2, -z'
 '-x, y+1/2, -z+1/2'
 
_cell_length_a     5.6592
_cell_length_b    11.2082
_cell_length_c    23.3422
_cell_angle_alpha  90.000
_cell_angle_beta   90.000
_cell_angle_gamma  90.000
 
_shelx_F_squared_multiplier     1.000
 
loop_
 _refln_index_h
 _refln_index_k
 _refln_index_l
 _refln_F_squared_calc
 _refln_F_squared_meas
 _refln_F_squared_sigma
 _refln_observed_status
   2   0   0       11.82       57.66     20.60 o
   4   0   0      234.74      227.74     37.84 o
   6   0   0        0.76       -0.04     39.80 o
   1   1   0     5114.74     5336.76    235.04 o
   2   1   0      567.64      609.20     76.61 o
   3   1   0      415.25      585.51     50.35 o
   4   1   0        0.01      -16.24     16.24 o
   5   1   0       33.12       36.35     23.52 o
   6   1   0        4.16       25.41     22.83 o
   7   1   0       23.21       19.54     35.11 o
   0   2   0      117.14       98.05     12.92 o
   1   2   0     4976.73     4474.75    178.26 o
   2   2   0     2378.11     2298.73     87.89 o
   3   2   0       41.66       25.21      9.92 o
   4   2   0      778.34      905.58     68.11 o
   5   2   0       64.59       62.23     25.03 o
   6   2   0       14.64       13.77     22.91 o
   7   2   0       14.84      -22.83     22.83 o
   1   3   0      187.56      170.02     13.15 o
   2   3   0      267.10      276.69     18.69 o
   3   3   0      192.78      192.67     15.22 o
   4   3   0        4.53      122.98     33.16 o
   5   3   0      284.79      351.41     33.04 o
   6   3   0        8.81       16.60     26.52 o
   7   3   0        1.01       -3.05      9.70 o
   0   4   0     1528.59     1470.14     88.88 o
   1   4   0        9.58       15.55     13.45 o
   2   4   0      265.76      393.75     68.69 o
   3   4   0     1837.77     1697.89     78.67 o
   4   4   0       40.76       59.63     17.00 o
   5   4   0      449.34      511.70     35.46 o
   6   4   0       10.02        5.50     15.65 o
   7   4   0        2.86       15.50     11.93 o
   1   5   0      456.10      654.39     31.97 o
   2   5   0      404.24      488.46     27.00 o
   3   5   0      622.92      600.18     31.46 o
   4   5   0       85.49       71.75     24.95 o
   5   5   0       11.37       -3.40     13.05 o
   6   5   0        5.28       36.06     21.55 o
   7   5   0       18.34        5.29     21.20 o
   0   6   0      313.12      300.58     29.97 o
   1   6   0     1011.37     1038.02    101.43 o
   2   6   0       13.78        1.50     12.42 o
   3   6   0       52.60       99.09     44.51 o
   4   6   0      360.39      415.15     30.72 o
   5   6   0        0.14       14.14     14.32 o
   6   6   0        0.26      -15.21     15.21 o
   1   7   0        0.05      -13.72     13.72 o
   2   7   0      138.11      102.55     26.79 o
   3   7   0       81.93       93.86     18.73 o
   4   7   0       41.40      105.00     19.56 o
   5   7   0      128.60      154.55     19.28 o
   6   7   0        6.33       12.39     14.92 o
   0   8   0     1172.05     1159.85     77.98 o
   1   8   0        2.53      -14.28     14.48 o
   2   8   0      287.24      322.84     27.96 o
   3   8   0        8.73       15.27     36.38 o
   4   8   0       43.03      102.52     28.58 o
   5   8   0       11.56       13.71     13.43 o
   6   8   0        6.80        5.81     11.38 o
   1   9   0        4.35        3.87     19.48 o
   2   9   0       20.07       80.67     51.74 o
   3   9   0       58.38       78.46     23.97 o
   4   9   0       13.38       28.90     15.38 o
   5   9   0        0.21        8.39     13.42 o
   6   9   0        0.57        0.28      7.30 o
   0  10   0       27.14        5.03     26.66 o
   1  10   0      206.66      326.94     51.58 o
   2  10   0       12.50       -1.21     16.91 o
   3  10   0        0.11       20.50     17.06 o
   4  10   0        2.13       15.29     14.25 o
   5  10   0        2.83       -0.11      8.87 o
   1  11   0        4.41       20.97     18.01 o
   2  11   0       33.85       44.79     18.40 o
   3  11   0        5.06      -13.73     13.73 o
   4  11   0        0.56       -2.07     10.75 o
   5  11   0        5.08       -3.37      7.46 o
   0  12   0       87.39       56.49     30.53 o
   1  12   0        5.05      -15.03     18.15 o
   2  12   0       20.08       26.23     30.70 o
   3  12   0       19.21       18.86     12.16 o
   4  12   0        2.10       -7.80      7.80 o
   1  13   0        1.79       15.44     15.48 o
   2  13   0        4.09       22.38     18.09 o
   3  13   0       12.03        4.56      8.57 o
   0  14   0       16.21       32.90     18.74 o
   1  14   0        6.79        6.10     11.68 o
   2  14   0        8.45        1.81     13.44 o
   1   0   1      249.65      268.15     18.28 o
   2   0   1      126.13      164.55     23.80 o
   3   0   1       26.38       15.64     15.60 o
   4   0   1      490.60      634.13     45.61 o
   5   0   1      244.92      252.76     31.87 o
   6   0   1       11.21       -4.55     22.36 o
   7   0   1        1.63        9.13     27.18 o
  -7   1   1        0.24      -23.64     23.64 o
  -6   1   1       29.04        6.93     23.11 o
  -5   1   1      112.30      132.54     44.15 o
  -4   1   1      362.32      428.33     35.78 o
  -3   1   1     2531.95     2610.13    156.73 o
  -2   1   1      785.53      936.52     46.51 o
  -1   1   1     7366.66     7123.54    316.46 o
   0   1   1       20.71       20.67      4.72 o
   1   1   1     7293.25     7021.75    262.32 o
   2   1   1      773.87      980.24     78.28 o
   3   1   1     2550.74     2328.82    176.08 o
   4   1   1      359.05      437.12     35.58 o
   5   1   1      110.30      158.58     28.52 o
   6   1   1       29.33       63.17     24.89 o
   7   1   1        0.34       -7.44     26.17 o
  -7   2   1        4.44        4.04     26.25 o
  -6   2   1       10.88      -18.19     38.03 o
  -5   2   1       42.63       60.50     24.10 o
  -4   2   1      574.03      614.10     43.00 o
  -3   2   1      521.08      524.06     27.61 o
  -2   2   1      107.43       88.66     11.88 o
  -1   2   1     4083.08     3754.24    136.01 o
   0   2   1       53.19       46.65      7.91 o
   1   2   1     4068.47     3675.30    150.47 o
   2   2   1      100.73       85.76      9.09 o
   3   2   1      513.50      532.21     33.30 o
   4   2   1      574.92      729.71     69.82 o
   5   2   1       42.33       38.73     23.20 o
   6   2   1       10.08       19.59     23.28 o
   7   2   1        4.49       42.83     27.18 o
  -7   3   1       13.98       28.26     12.09 o
  -6   3   1        3.02       12.23     14.72 o
  -5   3   1       13.27       86.65     36.01 o
  -4   3   1      416.23      406.08     24.77 o
  -3   3   1       15.57       39.00     10.39 o
  -2   3   1      186.46      158.04     12.59 o
  -1   3   1     7662.81     7289.07    285.64 o
   0   3   1    22056.08    21206.93    907.32 o
   1   3   1     7645.26     7331.99    291.77 o
   2   3   1      198.43      188.42     17.75 o
   3   3   1       15.06       17.52      8.50 o
   4   3   1      424.21      415.94     22.98 o
   5   3   1       13.73       23.86     37.35 o
   6   3   1        3.70        5.22     47.13 o
   7   3   1       14.14       24.45     12.07 o
  -7   4   1        4.55        6.00     23.43 o
  -6   4   1        7.09       -6.01     15.86 o
  -5   4   1        4.16       28.18     27.31 o
  -4   4   1      163.31      165.90     14.90 o
  -3   4   1        7.46       12.60     16.95 o
  -2   4   1      588.80      606.97     26.15 o
  -1   4   1      164.84      174.71     14.66 o
   0   4   1       16.68        5.03     12.65 o
   1   4   1      165.00      158.83     15.24 o
   2   4   1      600.97      606.88     25.76 o
   3   4   1        6.77       27.82     13.91 o
   4   4   1      156.35      142.78     24.32 o
   5   4   1        4.77      108.48     37.76 o
   6   4   1        7.43       11.51     19.33 o
   7   4   1        4.18      -10.45     10.45 o
  -7   5   1        1.21       18.38     13.07 o
  -6   5   1        4.35       -8.63     15.69 o
  -5   5   1       24.90       45.79     16.38 o
  -4   5   1      146.89      103.36     17.15 o
  -3   5   1       94.57       79.70     17.00 o
  -2   5   1      536.17      481.16     39.20 o
  -1   5   1      531.42      591.56     41.43 o
   0   5   1      837.93      880.44     40.58 o
   1   5   1      542.04      669.05     49.59 o
   2   5   1      536.04      543.78     30.72 o
   3   5   1       92.63       96.79     20.20 o
   4   5   1      146.00      152.36     18.71 o
   5   5   1       24.61       10.97     13.69 o
   6   5   1        3.71      -28.16     35.19 o
   7   5   1        1.33      -21.92     21.92 o
  -6   6   1        9.35      -14.50     14.50 o
  -5   6   1        4.70        8.10     14.80 o
  -4   6   1      172.25      274.00     27.84 o
  -3   6   1      142.75      143.43     20.32 o
  -2   6   1       70.19      101.94     13.87 o
  -1   6   1     1422.93     1520.50    106.22 o
   0   6   1      182.32      177.63     16.94 o
   1   6   1     1413.90     1541.44     71.17 o
   2   6   1       69.39       81.93     19.53 o
   3   6   1      142.34      217.64     20.97 o
   4   6   1      171.46      185.38     21.73 o
   5   6   1        4.71       28.50     14.69 o
   6   6   1        9.84      -22.40     27.00 o
  -6   7   1        8.71        1.01     30.09 o
  -5   7   1       15.71       44.94     15.59 o
  -4   7   1      162.27      177.70     21.75 o
  -3   7   1      115.38      135.81     19.96 o
  -2   7   1       11.74       -9.93     13.91 o
  -1   7   1      377.75      340.92     23.83 o
   0   7   1      127.32      142.45     24.52 o
   1   7   1      379.60      376.22     27.43 o
   2   7   1       11.45       11.73     21.20 o
   3   7   1      118.39      159.09     20.87 o
   4   7   1      160.96      174.49     26.52 o
   5   7   1       15.85       38.77     19.45 o
   6   7   1        8.37        9.30     15.91 o
  -6   8   1        9.92       -7.36     10.73 o
  -5   8   1       17.11       45.03     15.44 o
  -4   8   1       49.29       53.23     18.16 o
  -3   8   1      226.78      279.05     30.31 o
  -2   8   1      252.75      244.33     33.63 o
  -1   8   1      124.07       98.44     18.91 o
   0   8   1        0.08       -8.52     15.01 o
   1   8   1      128.68      129.48     26.68 o
   2   8   1      254.16      262.23     25.91 o
   3   8   1      223.03      255.47     34.65 o
   4   8   1       49.45       48.68     25.04 o
   5   8   1       17.49       30.83     14.20 o
   6   8   1       10.15        2.73     15.23 o
  -6   9   1       17.04       13.03      9.66 o
  -5   9   1       13.98       17.16     12.88 o
  -4   9   1       71.81       90.67     25.22 o
  -3   9   1        4.23       22.92     18.00 o
  -2   9   1       43.00       10.44     18.61 o
  -1   9   1      152.04      118.55     29.81 o
   0   9   1       10.13       -2.92     14.13 o
   1   9   1      148.20      121.89     23.60 o
   2   9   1       40.62       31.68     19.17 o
   3   9   1        4.53       24.00     22.25 o
   4   9   1       71.58       78.72     18.32 o
   5   9   1       13.96       17.55     11.69 o
   6   9   1       16.39        8.02      7.67 o
  -5  10   1       15.16        1.19     11.08 o
  -4  10   1       40.77       56.72     16.37 o
  -3  10   1       10.36       29.36     17.12 o
  -2  10   1       54.99      108.49     21.16 o
  -1  10   1       40.02       55.76     24.34 o
   0  10   1       19.30       45.27     24.83 o
   1  10   1       40.62       45.78     18.96 o
   2  10   1       56.81       74.42     19.51 o
   3  10   1        9.86       -2.91     15.81 o
   4  10   1       40.24       37.05     14.59 o
   5  10   1       15.19       12.25     10.63 o
  -5  11   1        4.30       20.70      8.88 o
  -4  11   1       28.75       30.04     12.92 o
  -3  11   1       15.11        4.29     15.32 o
  -2  11   1       13.93       37.67     18.23 o
  -1  11   1        4.76       -7.36     17.02 o
   0  11   1       91.55      123.31     43.86 o
   1  11   1        4.70       42.09     19.07 o
   2  11   1       12.38        7.57     20.94 o
   3  11   1       15.21        3.80     14.21 o
   4  11   1       29.36       34.42     18.59 o
   5  11   1        4.44       14.86      8.30 o
  -4  12   1        2.02       12.42      9.78 o
  -3  12   1        1.13       -3.55     12.06 o
  -2  12   1        7.09       20.84     21.15 o
  -1  12   1       11.19       34.64     21.00 o
   0  12   1       68.55       23.81     24.61 o
   1  12   1       11.70      -11.34     19.15 o
   2  12   1        6.58       -5.13     16.82 o
   3  12   1        1.12      -10.84     10.84 o
   4  12   1        1.87        2.80      8.44 o
  -3  13   1        0.08       -8.75      8.75 o
  -2  13   1        7.95        3.17     17.83 o
  -1  13   1       72.91       47.27     17.27 o
   0  13   1       17.97        7.75     17.18 o
   1  13   1       72.58       49.79     17.57 o
   2  13   1        8.44       26.90     19.15 o
   3  13   1        0.11       12.65      9.09 o
  -2  14   1       23.22       -6.06     13.92 o
  -1  14   1       29.48       31.15     13.83 o
   0  14   1        3.77       12.49     12.00 o
   1  14   1       29.78       33.61     12.92 o
   2  14   1       23.18       51.58     17.08 o
   0  15   1       10.47       16.48     12.92 o
   0   0   2     6102.85     2360.14    230.39 o
   1   0   2      521.66      521.05     23.81 o
   2   0   2       71.58       48.01     10.10 o
   3   0   2      542.47      625.42     41.34 o
   4   0   2       37.43       24.89     18.44 o
   5   0   2       26.36       66.04     23.18 o
   6   0   2        0.44      -10.21     25.31 o
   7   0   2       70.76       31.64     30.60 o
  -7   1   2       20.79        6.34     27.65 o
  -6   1   2       15.01        6.09     22.92 o
  -5   1   2        9.79       17.15     22.18 o
  -4   1   2      126.67      136.21     16.17 o
  -3   1   2      458.36      448.28     27.89 o
  -2   1   2      662.15      595.87     33.00 o
  -1   1   2     6076.63     5819.12    237.13 o
   0   1   2     9732.48    10049.08    434.89 o
   1   1   2     6105.04     5808.98    215.85 o
   2   1   2      668.19      630.55     29.65 o
   3   1   2      465.31      510.79     29.52 o
   4   1   2      121.80       87.12     21.18 o
   5   1   2       10.64       36.77     22.39 o
   6   1   2       15.18       54.18     38.14 o
   7   1   2       20.33       16.54     21.02 o
  -7   2   2       11.15        5.66     26.37 o
  -6   2   2        1.25       -0.35     26.52 o
  -5   2   2       22.50       11.89     21.53 o
  -4   2   2      166.22      201.47     16.73 o
  -3   2   2     1512.15     1440.56     71.92 o
  -2   2   2     2204.52     2094.75     87.81 o
  -1   2   2     2956.49     3033.61    122.64 o
   0   2   2     7617.85     7542.83    297.29 o
   1   2   2     2983.81     3069.61    126.06 o
   2   2   2     2210.97     2092.13     81.82 o
   3   2   2     1504.65     1528.54     66.47 o
   4   2   2      161.67      189.55     18.29 o
   5   2   2       21.25        7.96     24.39 o
   6   2   2        1.06       -8.47     29.76 o
   7   2   2       10.99        8.89     18.87 o
  -7   3   2       13.97        9.71     22.84 o
  -6   3   2        2.73        5.46     15.17 o
  -5   3   2      482.43      497.45     35.89 o
  -4   3   2      211.90      326.31     43.33 o
  -3   3   2       16.64       18.02      7.93 o
  -2   3   2      145.91      166.17     11.25 o
  -1   3   2     4142.91     3776.06    150.55 o
   0   3   2     7389.85     7265.92    287.42 o
   1   3   2     4067.75     3801.89    169.24 o
   2   3   2      148.48      165.85     12.76 o
   3   3   2       21.65       27.29      9.05 o
   4   3   2      212.06      212.03     17.97 o
   5   3   2      476.17      517.57     31.80 o
   6   3   2        2.49      -14.42     30.14 o
   7   3   2       13.44        2.65     22.62 o
  -7   4   2       12.79        6.64     12.20 o
  -6   4   2       14.31        7.62     16.94 o
  -5   4   2       67.11       55.12     19.75 o
  -4   4   2      157.31      196.62     27.16 o
  -3   4   2       58.89       62.68     11.21 o
  -2   4   2      131.87      231.76     32.59 o
  -1   4   2      533.80      505.37     33.83 o
   0   4   2       28.61       39.07     15.37 o
   1   4   2      534.29      594.15     32.95 o
   2   4   2      130.29      113.76     14.13 o
   3   4   2       60.52       83.74     13.05 o
   4   4   2      153.36      190.33     27.23 o
   5   4   2       65.36       97.04     23.74 o
   6   4   2       14.68        7.26     65.95 o
   7   4   2       13.24       16.94     11.74 o
  -7   5   2       10.25        8.84     13.17 o
  -6   5   2       15.13        4.45     16.41 o
  -5   5   2      109.17       99.62     24.61 o
  -4   5   2      446.27      446.16     29.87 o
  -3   5   2      970.32      972.39     44.10 o
  -2   5   2      507.51      501.51     36.76 o
  -1   5   2       61.26      118.31     89.10 o
   0   5   2      458.76      520.70     86.01 o
   1   5   2       59.66      214.38     56.74 o
   2   5   2      520.56      520.30     28.57 o
   3   5   2      960.26      919.50     44.53 o
   4   5   2      443.95      426.62     36.51 o
   5   5   2      112.34      112.08     20.46 o
   6   5   2       14.63       -1.77     18.30 o
   7   5   2       10.33        1.71     19.35 o
  -6   6   2        5.45       -1.46     15.18 o
  -5   6   2       54.28       38.16     15.87 o
  -4   6   2       74.92       91.42     17.68 o
  -3   6   2      269.39      265.76     32.35 o
  -2   6   2      121.95      104.49     14.24 o
  -1   6   2      716.11      702.43     52.88 o
   0   6   2      296.63      298.27     21.67 o
   1   6   2      711.12      718.92     39.22 o
   2   6   2      125.79      121.02     16.43 o
   3   6   2      271.44      309.99     35.06 o
   4   6   2       75.50       56.52     16.12 o
   5   6   2       55.08       38.20     21.28 o
   6   6   2        5.11        3.13     16.21 o
  -6   7   2        0.88        2.82     14.52 o
  -5   7   2       26.88       44.76     15.59 o
  -4   7   2      212.02      280.97     27.27 o
  -3   7   2       10.42        7.16     14.70 o
  -2   7   2      621.54      582.33     38.49 o
  -1   7   2       59.82       48.92     13.19 o
   0   7   2      851.66      868.78     42.56 o
   1   7   2       59.81       42.51     13.41 o
   2   7   2      618.88      594.47     37.06 o
   3   7   2       10.09       25.33     15.80 o
   4   7   2      209.00      260.54     47.82 o
   5   7   2       26.35       20.54     13.96 o
   6   7   2        1.19       -5.72     14.28 o
  -6   8   2        8.30        2.83     11.95 o
  -5   8   2        2.57       14.30     14.16 o
  -4   8   2       15.00        1.27     16.19 o
  -3   8   2      203.74      237.70     28.42 o
  -2   8   2       17.63       10.87     16.26 o
  -1   8   2       50.91       41.12     16.42 o
   0   8   2       35.69       35.99     14.43 o
   1   8   2       51.55       -5.76     20.58 o
   2   8   2       16.70       -8.10     29.82 o
   3   8   2      202.82      211.46     25.85 o
   4   8   2       15.83       27.60     15.67 o
   5   8   2        2.35       21.00     13.63 o
   6   8   2        8.67       13.29      9.38 o
  -6   9   2        1.77        1.72      8.96 o
  -5   9   2       24.70       31.60     13.75 o
  -4   9   2        3.28        9.32     16.30 o
  -3   9   2       47.29       52.84     19.53 o
  -2   9   2      272.93      246.09     30.22 o
  -1   9   2      214.17      234.98     25.60 o
   0   9   2      471.53      495.52     32.00 o
   1   9   2      211.52      241.75     47.42 o
   2   9   2      272.95      330.06     29.32 o
   3   9   2       49.18       70.67     20.77 o
   4   9   2        2.67       -1.72     14.58 o
   5   9   2       25.50       31.02     14.03 o
   6   9   2        1.59        1.50      7.55 o
  -5  10   2        0.23        6.46     13.13 o
  -4  10   2        1.72       17.38     14.83 o
  -3  10   2       31.97       33.23     20.04 o
  -2  10   2        6.98       -6.48     21.95 o
  -1  10   2       77.86      159.92     45.90 o
   0  10   2       43.31       65.65     28.69 o
   1  10   2       77.48      154.10     47.43 o
   2  10   2        6.86        9.92     17.82 o
   3  10   2       31.01       -3.54     15.91 o
   4  10   2        1.69        8.31     13.29 o
   5  10   2        0.20        6.12     11.63 o
  -5  11   2       14.79        9.44      9.76 o
  -4  11   2        2.09       20.91     12.68 o
  -3  11   2       50.76       56.84     17.34 o
  -2  11   2       57.97       72.06     19.19 o
  -1  11   2       94.16       82.34     33.31 o
   0  11   2       56.73       28.77     23.17 o
   1  11   2       96.65      132.60     23.16 o
   2  11   2       58.42       86.75     25.74 o
   3  11   2       49.91       28.59     17.56 o
   4  11   2        2.17       -9.38     10.64 o
   5  11   2       14.59        4.44      7.80 o
  -4  12   2        0.21       -1.68      9.34 o
  -3  12   2       12.42        8.84     13.28 o
  -2  12   2        7.28       10.33     17.90 o
  -1  12   2        0.43        8.72     20.10 o
   0  12   2        3.65       -6.65     18.63 o
   1  12   2        0.51       12.15     20.46 o
   2  12   2        7.53       -3.58     17.82 o
   3  12   2       12.84        1.65     13.22 o
   4  12   2        0.24        0.52      8.45 o
  -3  13   2       20.53       -9.48      9.48 o
  -2  13   2       15.51       -6.87     18.15 o
  -1  13   2        4.89        0.04     15.09 o
   0  13   2       24.56       29.31     17.94 o
   1  13   2        4.46       12.76     16.05 o
   2  13   2       15.42        8.35     18.63 o
   3  13   2       20.40        6.41      8.93 o
  -2  14   2        3.97       17.15     14.82 o
  -1  14   2        0.69       15.91     11.95 o
   0  14   2        9.36       12.25     12.17 o
   1  14   2        0.71        8.67     12.24 o
   2  14   2        4.09       36.08     15.69 o
   1   0   3     6320.11     5683.86    230.04 o
   2   0   3      222.97      239.05     15.27 o
   3   0   3      738.42      696.46     33.49 o
   4   0   3       68.09       67.75     18.07 o
   5   0   3       90.57       78.95     24.40 o
   6   0   3       47.55       66.78     29.91 o
   7   0   3        0.91        1.71     19.96 o
  -7   1   3       13.55      -10.84     19.28 o
  -6   1   3        0.54      -21.28     25.94 o
  -5   1   3        6.89      -19.83     31.13 o
  -4   1   3      226.25      202.14     20.57 o
  -3   1   3      108.70      123.47     14.08 o
  -2   1   3      434.17      426.13     29.33 o
  -1   1   3      648.42      656.52     36.38 o
   0   1   3      652.47      593.34     26.82 o
   1   1   3      655.32      655.56     29.78 o
   2   1   3      438.54      447.18     23.32 o
   3   1   3      105.90      103.79     11.55 o
   4   1   3      224.59      271.56     18.28 o
   5   1   3        7.39       11.89     24.07 o
   6   1   3        0.60       -5.76     25.17 o
   7   1   3       13.46       25.70     28.56 o
  -7   2   3        9.34       30.15     29.17 o
  -6   2   3       41.45       53.78     29.34 o
  -5   2   3       16.10        6.12     25.52 o
  -4   2   3      411.41      406.08     36.00 o
  -3   2   3      188.49      202.98     13.94 o
  -2   2   3      358.92      348.67     19.64 o
  -1   2   3      326.89      324.15     17.57 o
   0   2   3     1311.47     1265.45     59.12 o
   1   2   3      311.31      284.26     18.38 o
   2   2   3      360.74      362.05     18.61 o
   3   2   3      178.02      179.30     13.07 o
   4   2   3      407.60      426.36     25.94 o
   5   2   3       17.76       45.72     25.11 o
   6   2   3       41.73       74.74     28.65 o
   7   2   3        9.57        4.66     21.84 o
  -7   3   3       12.59       21.73     12.94 o
  -6   3   3       42.67       27.36     17.24 o
  -5   3   3        0.06       60.78     64.88 o
  -4   3   3      184.70      212.26     17.29 o
  -3   3   3      275.34      257.76     16.55 o
  -2   3   3       17.09       16.52      7.48 o
  -1   3   3     1198.62     1133.21     45.44 o
   0   3   3      789.69      830.70     38.12 o
   1   3   3     1199.77     1170.43     61.73 o
   2   3   3       16.73       -6.83      7.42 o
   3   3   3      276.12      261.09     16.69 o
   4   3   3      186.42      195.18     15.76 o
   5   3   3        0.04       16.42     16.99 o
   6   3   3       42.78       20.53     25.24 o
   7   3   3       12.36        8.04     23.15 o
  -7   4   3        3.11       -4.86     16.52 o
  -6   4   3        9.74       21.34     17.35 o
  -5   4   3       36.17       44.54     15.77 o
  -4   4   3      302.46      346.64     24.18 o
  -3   4   3       79.38       93.56     16.53 o
  -2   4   3      303.45      283.04     17.63 o
  -1   4   3     1351.66     1307.43     56.29 o
   0   4   3     3016.01     2830.52    116.05 o
   1   4   3     1356.52     1323.46     57.41 o
   2   4   3      315.40      308.92     20.94 o
   3   4   3       79.57       72.77     12.66 o
   4   4   3      300.05      319.94     33.48 o
   5   4   3       36.99       32.05     16.73 o
   6   4   3        9.13       -0.35     30.26 o
   7   4   3        3.04      -13.10     28.52 o
  -7   5   3       12.87       -5.70     12.29 o
  -6   5   3        6.17       -4.01     16.85 o
  -5   5   3       39.72       25.33     14.80 o
  -4   5   3      315.45      300.07     35.66 o
  -3   5   3      134.20      150.06     17.66 o
  -2   5   3      130.88      171.18     15.97 o
  -1   5   3     1720.27     1702.33     71.63 o
   0   5   3        6.31       16.84     22.02 o
   1   5   3     1712.93     1678.13     72.97 o
   2   5   3      128.82      142.88     29.15 o
   3   5   3      135.20      138.95     16.55 o
   4   5   3      314.06      289.79     27.96 o
   5   5   3       38.15       40.15     18.87 o
   6   5   3        6.64        2.10     41.35 o
   7   5   3       13.01        7.21     11.24 o
  -6   6   3       22.38       15.91     17.13 o
  -5   6   3        7.57       23.14     15.03 o
  -4   6   3       12.96        4.41     28.94 o
  -3   6   3      317.61      323.65     25.79 o
  -2   6   3      176.77      170.39     25.23 o
  -1   6   3     1625.73     1550.65     67.51 o
   0   6   3      116.97       88.82     13.72 o
   1   6   3     1610.87     1587.44     69.04 o
   2   6   3      172.12      222.65     21.65 o
   3   6   3      327.00      358.56     32.42 o
   4   6   3       12.64       50.07     32.13 o
   5   6   3        6.78        2.86     14.17 o
   6   6   3       21.85       -9.11     25.51 o
  -6   7   3       17.49      -11.29     19.82 o
  -5   7   3        0.75       -5.03     14.32 o
  -4   7   3      116.79      122.11     20.82 o
  -3   7   3      282.35      295.03     26.89 o
  -2   7   3      177.43      196.73     19.35 o
  -1   7   3      201.03      195.17     20.85 o
   0   7   3       47.71       19.76     15.00 o
   1   7   3      204.68      186.62     18.41 o
   2   7   3      175.32      182.84     21.53 o
   3   7   3      282.29      282.94     25.77 o
   4   7   3      116.37      102.37     19.19 o
   5   7   3        0.65       -5.63     15.29 o
   6   7   3       17.94       10.43     21.14 o
  -6   8   3        5.99        8.16      9.85 o
  -5   8   3       84.76      102.75     17.63 o
  -4   8   3       55.57       46.46     17.97 o
  -3   8   3      371.33      404.76     32.50 o
  -2   8   3      186.47      153.69     21.63 o
  -1   8   3      331.71      326.14     28.16 o
   0   8   3       58.91       57.97     14.94 o
   1   8   3      327.31      328.87     28.69 o
   2   8   3      190.03      230.08     27.02 o
   3   8   3      367.75      364.38     49.70 o
   4   8   3       54.70       41.24     16.46 o
   5   8   3       84.68       77.09     17.44 o
   6   8   3        5.75       11.53      8.96 o
  -6   9   3        4.67        7.37      8.77 o
  -5   9   3        9.73       25.55     13.66 o
  -4   9   3       28.44       43.33     18.34 o
  -3   9   3      118.51      128.47     22.29 o
  -2   9   3       11.52      -15.57     15.57 o
  -1   9   3       44.20       41.57     18.62 o
   0   9   3       12.56        5.33     14.48 o
   1   9   3       45.26       65.30     20.09 o
   2   9   3       11.69        2.04     16.70 o
   3   9   3      117.80      100.91     21.15 o
   4   9   3       27.85       42.89     16.37 o
   5   9   3       10.19        7.01     13.14 o
   6   9   3        4.73       -0.72      7.41 o
  -5  10   3        2.62       -9.43     16.02 o
  -4  10   3       75.95       25.38     15.93 o
  -3  10   3        7.15      -10.20     16.82 o
  -2  10   3       99.15       87.45     32.60 o
  -1  10   3      125.78      124.06     22.26 o
   0  10   3      132.07      123.46     28.48 o
   1  10   3      124.84      118.36     22.59 o
   2  10   3       96.07      118.69     22.59 o
   3  10   3        6.72        4.12     17.06 o
   4  10   3       76.83       61.07     15.40 o
   5  10   3        2.44        2.96     10.20 o
  -5  11   3        0.24       -6.74     12.26 o
  -4  11   3        3.93       23.36     12.68 o
  -3  11   3        5.17       -5.27     15.60 o
  -2  11   3        3.64       -4.99     16.03 o
  -1  11   3       14.47       34.07     19.18 o
   0  11   3       27.25       24.35     23.24 o
   1  11   3       14.67        6.19     17.84 o
   2  11   3        3.82       26.24     17.05 o
   3  11   3        4.93       -0.82     14.25 o
   4  11   3        3.89       14.48     11.14 o
   5  11   3        0.22       -6.94      7.59 o
  -4  12   3        1.64       -0.83      9.47 o
  -3  12   3       14.87        6.07     12.97 o
  -2  12   3       52.64       51.87     20.87 o
  -1  12   3       46.46       45.85     21.34 o
   0  12   3      112.35      120.27     37.09 o
   1  12   3       45.23       65.21     22.54 o
   2  12   3       51.98       44.09     19.80 o
   3  12   3       15.39       32.41     12.57 o
   4  12   3        1.82       -0.59     10.48 o
  -3  13   3        0.83       -4.17      9.67 o
  -2  13   3        1.37       33.71     21.09 o
  -1  13   3        0.52       15.86     15.94 o
   0  13   3        5.05       -7.29     15.63 o
   1  13   3        0.53       11.50     16.05 o
   2  13   3        1.32       -8.02     18.63 o
   3  13   3        0.86        1.53      8.33 o
  -2  14   3        1.12       -0.14     14.01 o
  -1  14   3       38.49       14.22     15.87 o
   0  14   3        0.74       14.81     11.66 o
   1  14   3       39.22       32.60     12.96 o
   2  14   3        1.16        6.67     14.66 o
   0   0   4     1259.91     1204.45     71.33 o
   1   0   4      485.90      486.63     21.74 o
   2   0   4        9.94        1.80      6.52 o
   3   0   4      164.07      183.31     14.41 o
   4   0   4      218.58      233.58     18.31 o
   5   0   4       86.83       84.93     29.56 o
   6   0   4      113.55      159.07     34.46 o
   7   0   4       34.12       42.17     21.54 o
  -7   1   4       58.72       39.86     21.32 o
  -6   1   4        3.66       24.53     27.29 o
  -5   1   4       43.72       61.57     23.74 o
  -4   1   4      249.46      246.59     21.57 o
  -3   1   4      435.13      402.12     25.56 o
  -2   1   4     1484.66     1487.25     71.03 o
  -1   1   4     3506.56     3477.60    140.14 o
   0   1   4     1091.54     1075.18     46.39 o
   1   1   4     3487.33     3325.94    127.89 o
   2   1   4     1521.81     1546.18     60.38 o
   3   1   4      427.05      381.26     22.81 o
   4   1   4      240.42      245.64     20.43 o
   5   1   4       41.99       10.37     23.60 o
   6   1   4        3.75       11.19     25.54 o
   7   1   4       58.28       53.04     22.16 o
  -7   2   4       17.32       40.63     20.98 o
  -6   2   4        1.99       18.86     14.27 o
  -5   2   4      434.66      451.71     35.68 o
  -4   2   4      466.54      419.87     24.82 o
  -3   2   4      470.11      467.72     25.19 o
  -2   2   4        3.32        7.37      9.33 o
  -1   2   4     1112.61     1079.06     42.88 o
   0   2   4     9230.72     8825.67    383.82 o
   1   2   4     1119.80     1060.72     47.55 o
   2   2   4        3.82        1.78      7.55 o
   3   2   4      485.19      502.88     34.12 o
   4   2   4      464.58      463.12     24.04 o
   5   2   4      429.41      401.49     39.69 o
   6   2   4        1.70        3.80     25.84 o
   7   2   4       17.25       25.31     19.53 o
  -7   3   4        8.38        2.07     12.07 o
  -6   3   4       29.77       41.19     17.19 o
  -5   3   4       55.09       50.50     14.55 o
  -4   3   4       48.87       26.91     13.40 o
  -3   3   4      215.87      208.90     14.77 o
  -2   3   4      259.39      246.91     14.12 o
  -1   3   4      559.16      562.68     25.96 o
   0   3   4      622.04      625.75     30.83 o
   1   3   4      575.82      583.93     31.70 o
   2   3   4      254.84      233.20     13.33 o
   3   3   4      218.56      187.41     14.59 o
   4   3   4       47.74       43.09     18.20 o
   5   3   4       53.04       87.48     18.82 o
   6   3   4       29.90       29.68     26.64 o
   7   3   4        8.35      -19.66     19.66 o
  -7   4   4       17.10      -10.33     31.69 o
  -6   4   4        7.37       16.28     16.92 o
  -5   4   4      201.19      162.44     31.24 o
  -4   4   4       25.13       22.77     12.60 o
  -3   4   4      355.66      391.25     22.70 o
  -2   4   4      439.54      440.88     23.17 o
  -1   4   4      109.06      114.01     14.83 o
   0   4   4      994.90     1047.15     46.86 o
   1   4   4      114.27      130.19     21.05 o
   2   4   4      443.68      456.80     28.31 o
   3   4   4      349.60      335.74     23.97 o
   4   4   4       25.20       37.18     13.90 o
   5   4   4      201.54      214.21     26.42 o
   6   4   4        6.86       23.46     30.75 o
   7   4   4       16.68       29.42     29.65 o
  -7   5   4        8.35        3.50     12.61 o
  -6   5   4       18.50        3.86     16.96 o
  -5   5   4       30.56       18.82     15.21 o
  -4   5   4      205.08      209.48     22.99 o
  -3   5   4      137.88      123.85     16.82 o
  -2   5   4      903.30      922.28     43.88 o
  -1   5   4      160.77      184.64     18.40 o
   0   5   4        5.63       13.94     10.59 o
   1   5   4      153.83      169.28     20.33 o
   2   5   4      914.63      944.66     49.97 o
   3   5   4      133.52      118.90     19.92 o
   4   5   4      204.72      247.80     26.38 o
   5   5   4       29.49       55.37     21.50 o
   6   5   4       18.69       83.04     44.32 o
   7   5   4        8.72       14.75     11.99 o
  -6   6   4        3.64       25.10     15.73 o
  -5   6   4        7.17       16.86     19.20 o
  -4   6   4      487.06      579.08     36.63 o
  -3   6   4      360.44      397.56     29.44 o
  -2   6   4      350.99      347.91     23.72 o
  -1   6   4      113.67       88.32     18.82 o
   0   6   4     1088.31     1155.66     63.05 o
   1   6   4      115.40      134.33     20.54 o
   2   6   4      339.23      362.15     26.75 o
   3   6   4      360.95      400.09     29.10 o
   4   6   4      487.53      512.74     42.88 o
   5   6   4        7.91       22.73     16.85 o
   6   6   4        4.05        5.96     16.96 o
  -6   7   4        0.68        7.67     12.74 o
  -5   7   4        5.62       -5.05     14.42 o
  -4   7   4       72.94      108.18     19.95 o
  -3   7   4       48.81       41.39     29.55 o
  -2   7   4      191.20      182.70     19.03 o
  -1   7   4      113.56      114.56     15.59 o
   0   7   4     1754.40     1765.52     77.15 o
   1   7   4      112.87      100.76     15.83 o
   2   7   4      194.36      181.05     21.17 o
   3   7   4       48.81       28.06     16.32 o
   4   7   4       71.79       97.32     26.17 o
   5   7   4        6.04       -0.48     14.61 o
   6   7   4        0.85        1.10     12.11 o
  -6   8   4        3.43       18.19     10.02 o
  -5   8   4       30.26       12.90     14.33 o
  -4   8   4       60.71       54.73     18.65 o
  -3   8   4       84.32      112.92     25.81 o
  -2   8   4       50.43       25.16     14.23 o
  -1   8   4        4.98       -2.33     15.17 o
   0   8   4      634.24      694.84     38.33 o
   1   8   4        4.61      -16.46     17.41 o
   2   8   4       51.77       52.70     21.25 o
   3   8   4       85.24       99.52     19.93 o
   4   8   4       60.04       50.03     17.26 o
   5   8   4       29.84       19.00     14.95 o
   6   8   4        3.77        8.94      9.22 o
  -6   9   4        3.35        4.56     12.92 o
  -5   9   4       10.75       14.95     13.39 o
  -4   9   4        0.07       -0.24     15.79 o
  -3   9   4       45.76       81.58     20.99 o
  -2   9   4      208.33      251.62     33.13 o
  -1   9   4      294.67      300.02     28.98 o
   0   9   4       40.79       35.10     15.10 o
   1   9   4      290.69      334.42     29.98 o
   2   9   4      204.34      276.33     34.96 o
   3   9   4       45.87       60.31     22.67 o
   4   9   4        0.11       -0.82     17.20 o
   5   9   4       10.31       -3.93     12.25 o
  -5  10   4       10.86        8.12     20.47 o
  -4  10   4        4.39      -14.44     14.44 o
  -3  10   4       92.22       49.13     21.25 o
  -2  10   4       13.21       21.23     18.69 o
  -1  10   4       34.05       68.06     19.46 o
   0  10   4       25.03       62.23     24.47 o
   1  10   4       35.01       27.87     18.72 o
   2  10   4       13.30        4.86     18.31 o
   3  10   4       93.64       84.46     19.81 o
   4  10   4        4.35      -11.69     12.88 o
   5  10   4       10.66        7.53     11.95 o
  -5  11   4       10.66       14.08      9.53 o
  -4  11   4        3.03      -11.33     11.54 o
  -3  11   4       24.74       35.38     21.30 o
  -2  11   4       10.09       27.55     17.62 o
  -1  11   4       45.51       41.12     19.13 o
   0  11   4        1.08      -20.45     20.45 o
   1  11   4       45.50       11.68     21.55 o
   2  11   4       10.32       17.20     17.45 o
   3  11   4       24.65       18.03     14.76 o
   4  11   4        2.90        4.74     14.59 o
   5  11   4       10.61        7.69      8.00 o
  -4  12   4        6.95       13.84     10.18 o
  -3  12   4       33.56       29.69     16.44 o
  -2  12   4        1.66       -0.38     18.59 o
  -1  12   4        3.08        6.04     19.10 o
   0  12   4       16.52       20.19     34.05 o
   1  12   4        3.04       12.14     18.67 o
   2  12   4        1.88        5.18     17.56 o
   3  12   4       32.84       21.11     12.32 o
   4  12   4        6.98       -0.81     10.20 o
  -3  13   4       10.33       -5.87      9.64 o
  -2  13   4        5.46        8.56     13.22 o
  -1  13   4        8.81       30.81     16.05 o
   0  13   4       35.26        3.32     16.25 o
   1  13   4        8.98       25.49     15.70 o
   2  13   4        5.88       12.19     32.92 o
   3  13   4       10.23        6.14      8.91 o
  -2  14   4        9.47       19.36     10.47 o
  -1  14   4        0.58       -1.00     10.83 o
   0  14   4       16.67       17.50     11.95 o
   1  14   4        0.57        2.50     11.21 o
   2  14   4        9.33       22.19     26.11 o
   1   0   5     4369.90     4014.25    165.52 o
   2   0   5      156.32      146.28     12.34 o
   3   0   5        0.01       -7.53      8.30 o
   4   0   5       64.44       84.53     13.74 o
   5   0   5       34.36       54.80     63.76 o
   6   0   5        7.50       18.56     26.78 o
   7   0   5        2.00      -17.98     17.98 o
  -7   1   5        3.19        9.67     19.45 o
  -6   1   5        5.35       -2.84     26.34 o
  -5   1   5      280.38      342.92     44.95 o
  -4   1   5      370.96      359.48     25.05 o
  -3   1   5     1035.87     1062.39     51.53 o
  -2   1   5      365.82      375.37     23.53 o
  -1   1   5     4377.76     4122.71    167.59 o
   0   1   5     2325.86     2332.50     96.16 o
   1   1   5     4384.70     4090.93    155.41 o
   2   1   5      372.06      429.47     22.79 o
   3   1   5     1009.09     1027.46     40.43 o
   4   1   5      372.35      393.25     21.28 o
   5   1   5      283.17      261.80     39.82 o
   6   1   5        5.03       -0.87     24.31 o
   7   1   5        3.20       -1.84     18.94 o
  -7   2   5       10.09       -1.24     11.74 o
  -6   2   5       85.56       54.54     17.74 o
  -5   2   5       77.43      101.63     17.02 o
  -4   2   5      259.15      268.59     22.07 o
  -3   2   5      124.89      131.78     19.45 o
  -2   2   5      127.73      116.77     18.07 o
  -1   2   5     1243.96     1209.29     47.91 o
   0   2   5        9.96        2.29     10.94 o
   1   2   5     1236.80     1217.66     50.11 o
   2   2   5      125.80      117.99     11.26 o
   3   2   5      128.09      114.04     17.29 o
   4   2   5      260.36      263.85     17.73 o
   5   2   5       79.46       82.54     28.51 o
   6   2   5       85.17      103.80     31.33 o
   7   2   5       10.03        5.88     17.55 o
  -7   3   5       13.57       12.28     12.27 o
  -6   3   5       22.28       10.90     17.28 o
  -5   3   5       41.96       39.39     13.45 o
  -4   3   5      699.07      659.56     37.11 o
  -3   3   5      176.77      168.56     14.22 o
  -2   3   5      550.66      549.17     23.53 o
  -1   3   5      251.63      271.74     16.56 o
   0   3   5      282.20      247.29     22.46 o
   1   3   5      247.89      251.45     23.74 o
   2   3   5      526.03      510.40     21.85 o
   3   3   5      179.48      172.71     14.06 o
   4   3   5      694.29      651.71     32.58 o
   5   3   5       40.83       36.86     26.05 o
   6   3   5       22.25       68.02     27.45 o
   7   3   5       13.45       51.79     20.10 o
  -7   4   5       24.80       -6.62     22.24 o
  -6   4   5        6.12       -9.45     16.78 o
  -5   4   5       37.02       47.66     17.28 o
  -4   4   5      134.63      138.72     21.22 o
  -3   4   5       19.31       12.54     10.21 o
  -2   4   5        6.01        8.63     10.65 o
  -1   4   5      944.19     1000.14     41.45 o
   0   4   5     3035.15     3160.53    129.31 o
   1   4   5      945.68      967.89     50.14 o
   2   4   5        6.10       -4.83     10.15 o
   3   4   5       20.31       18.43     10.35 o
   4   4   5      134.42      133.58     22.55 o
   5   4   5       36.31       50.91     22.82 o
   6   4   5        6.24       16.21     48.06 o
   7   4   5       24.92       47.07     30.13 o
  -7   5   5        0.92       -5.96     11.20 o
  -6   5   5       45.63       64.08     19.29 o
  -5   5   5       37.52       26.61     15.19 o
  -4   5   5      426.44      471.14     33.39 o
  -3   5   5      267.82      241.81     22.10 o
  -2   5   5       63.36       61.84     12.88 o
  -1   5   5      756.83      726.38     36.62 o
   0   5   5      508.36      513.32     28.61 o
   1   5   5      775.27      801.15     37.86 o
   2   5   5       71.51       80.60     16.04 o
   3   5   5      275.12      296.84     26.79 o
   4   5   5      428.13      402.21     34.68 o
   5   5   5       37.40       13.86     21.33 o
   6   5   5       46.16       79.91     46.61 o
   7   5   5        0.85       -7.72     11.16 o
  -6   6   5        9.67        2.44     15.97 o
  -5   6   5        1.35       13.48     14.89 o
  -4   6   5      215.05      239.10     24.17 o
  -3   6   5        8.90       19.99     14.36 o
  -2   6   5      113.55      112.52     15.64 o
  -1   6   5      604.74      634.03     33.48 o
   0   6   5       58.43       50.73     13.08 o
   1   6   5      603.30      640.32     34.04 o
   2   6   5      111.57      117.77     17.93 o
   3   6   5        9.14       25.55     16.65 o
   4   6   5      216.99      189.00     25.91 o
   5   6   5        1.29       27.30     20.68 o
   6   6   5        9.52       13.93     38.41 o
  -6   7   5       10.64       -0.21     14.01 o
  -5   7   5       86.65       74.27     17.21 o
  -4   7   5       10.12       19.02     16.26 o
  -3   7   5      359.95      403.82     36.74 o
  -2   7   5       85.84       59.69     14.69 o
  -1   7   5      266.78      244.08     21.37 o
   0   7   5       20.31       36.04     13.22 o
   1   7   5      265.64      282.65     21.54 o
   2   7   5       84.92       91.61     17.63 o
   3   7   5      364.11      436.98     46.25 o
   4   7   5       10.32       28.53     16.33 o
   5   7   5       86.27      113.91     20.12 o
   6   7   5       10.79        9.11     12.89 o
  -6   8   5        7.50       -1.46      9.27 o
  -5   8   5       10.31       25.01     15.50 o
  -4   8   5        9.04       15.20     16.86 o
  -3   8   5       23.47       54.78     25.54 o
  -2   8   5       59.63       83.85     16.57 o
  -1   8   5       87.97       81.51     18.41 o
   0   8   5        0.06      -12.45     13.32 o
   1   8   5       87.05       74.24     19.27 o
   2   8   5       60.59       35.65     17.55 o
   3   8   5       23.50       41.92     17.74 o
   4   8   5        8.45       -3.65     17.98 o
   5   8   5       10.13       18.21     14.28 o
   6   8   5        7.89        3.10      8.68 o
  -6   9   5        2.74        6.42     22.07 o
  -5   9   5       14.06        9.84     13.01 o
  -4   9   5      105.34      117.06     20.32 o
  -3   9   5       69.50       86.44     21.43 o
  -2   9   5       64.41       48.19     16.93 o
  -1   9   5      245.97      217.18     25.92 o
   0   9   5      101.35      115.75     18.36 o
   1   9   5      242.89      272.74     27.35 o
   2   9   5       60.78       67.62     21.03 o
   3   9   5       68.16       79.38     26.20 o
   4   9   5      106.60       97.49     18.13 o
   5   9   5       14.68       10.87     16.43 o
  -5  10   5        3.75        3.15     10.65 o
  -4  10   5        6.60       -0.20     14.28 o
  -3  10   5       39.63       15.71     17.53 o
  -2  10   5       10.00       39.09     16.26 o
  -1  10   5       11.29       10.78     17.80 o
   0  10   5      146.68      116.66     33.06 o
   1  10   5       11.46       -0.21     17.20 o
   2  10   5        9.90       15.72     17.80 o
   3  10   5       38.60       29.45     17.43 o
   4  10   5        6.77      -13.74     14.20 o
   5  10   5        3.78       -0.86      9.38 o
  -5  11   5        1.59       -2.60     11.74 o
  -4  11   5       47.00       33.53     15.25 o
  -3  11   5       21.61       16.73     15.49 o
  -2  11   5       16.22       21.57     14.85 o
  -1  11   5        2.62      -17.37     17.37 o
   0  11   5      228.31      244.77     33.59 o
   1  11   5        2.54      -10.80     17.99 o
   2  11   5       14.84       21.91     17.00 o
   3  11   5       21.70       21.09     17.26 o
   4  11   5       47.02       13.83     12.88 o
   5  11   5        1.63       -1.65      8.93 o
  -4  12   5        1.56       -3.32      9.61 o
  -3  12   5        7.61       -8.94     14.03 o
  -2  12   5       27.68       26.84     15.70 o
  -1  12   5        2.20      -10.24     17.44 o
   0  12   5        1.75      -16.38     19.12 o
   1  12   5        2.13       29.64     19.63 o
   2  12   5       27.28       38.99     19.52 o
   3  12   5        7.75       -5.25     11.46 o
   4  12   5        1.61      -11.28     11.28 o
  -3  13   5        7.76       -0.55      9.64 o
  -2  13   5        5.18        4.66     12.08 o
  -1  13   5       26.01       33.99     16.29 o
   0  13   5        5.81       13.76     16.26 o
   1  13   5       25.85       18.11     15.81 o
   2  13   5        5.57      -11.74     20.34 o
   3  13   5        7.98        5.17      8.74 o
  -2  14   5        2.24        8.05     11.42 o
  -1  14   5        0.43        5.07     11.09 o
   0  14   5        1.97       -2.54     11.52 o
   1  14   5        0.41        0.60     10.45 o
   2  14   5        2.21       -2.40     15.77 o
   0   0   6     8596.42     7490.88    424.63 o
   1   0   6      133.08      152.74     12.63 o
   2   0   6     1213.05     1131.66     50.48 o
   3   0   6     2181.71     2085.66     81.98 o
   4   0   6      505.86      536.18     26.79 o
   5   0   6       11.44       -2.74     13.81 o
   6   0   6        0.04        6.21     15.10 o
   7   0   6       33.06       -5.64     18.91 o
  -7   1   6       29.59       14.45     12.19 o
  -6   1   6       92.61       92.97     19.15 o
  -5   1   6      401.64      437.45     36.17 o
  -4   1   6      151.56      148.98     21.04 o
  -3   1   6      306.63      290.15     24.21 o
  -2   1   6      174.02      167.30     13.57 o
  -1   1   6      963.02      987.08     44.55 o
   0   1   6     2873.24     2703.76    121.33 o
   1   1   6      954.05      953.58     40.24 o
   2   1   6      180.20      169.36     14.98 o
   3   1   6      312.74      297.41     24.79 o
   4   1   6      153.98      155.93     17.76 o
   5   1   6      397.26      496.77     48.94 o
   6   1   6       91.55      145.80     33.36 o
   7   1   6       29.92       22.41     20.09 o
  -7   2   6        5.16        2.79     11.82 o
  -6   2   6       49.69       48.14     19.93 o
  -5   2   6      203.70      229.17     19.32 o
  -4   2   6      658.97      645.27     34.67 o
  -3   2   6      121.42      121.92     13.74 o
  -2   2   6       96.61      106.82     11.02 o
  -1   2   6      958.09      864.31     39.96 o
   0   2   6       95.58       93.98     12.57 o
   1   2   6      942.21      902.37     38.63 o
   2   2   6      104.14       90.16      9.63 o
   3   2   6      131.05      156.70     18.92 o
   4   2   6      649.85      682.28     36.89 o
   5   2   6      204.57      197.18     30.59 o
   6   2   6       50.53       71.53     28.93 o
   7   2   6        5.03       -3.79     22.82 o
  -7   3   6       16.36       13.58     12.27 o
  -6   3   6       35.70       35.17     18.43 o
  -5   3   6      169.03      133.03     22.42 o
  -4   3   6       22.07       35.72     13.02 o
  -3   3   6       74.04       82.85     13.70 o
  -2   3   6     1137.93     1121.13     46.19 o
  -1   3   6      939.85      892.23     38.27 o
   0   3   6     1281.75     1238.18     60.44 o
   1   3   6      960.38      919.03     47.00 o
   2   3   6     1142.56     1136.13     45.20 o
   3   3   6       77.54       79.61     11.64 o
   4   3   6       22.90       53.22     14.02 o
   5   3   6      169.84      163.88     21.59 o
   6   3   6       34.35       31.15     26.25 o
   7   3   6       16.50       18.76     17.66 o
  -7   4   6       17.31      -11.66     11.76 o
  -6   4   6        0.86       13.45     20.12 o
  -5   4   6      345.76      306.18     26.05 o
  -4   4   6      138.42      111.44     17.31 o
  -3   4   6      329.20      324.50     21.12 o
  -2   4   6      449.73      474.84     24.27 o
  -1   4   6     1631.15     1637.44     64.55 o
   0   4   6      148.19      124.72     28.65 o
   1   4   6     1671.61     1646.58     78.20 o
   2   4   6      453.66      411.42     28.56 o
   3   4   6      330.98      320.79     21.79 o
   4   4   6      140.87      108.70     17.46 o
   5   4   6      344.45      386.99     32.43 o
   6   4   6        0.75      -21.46     21.46 o
   7   4   6       17.92       33.91     27.17 o
  -7   5   6        4.58       19.55     12.94 o
  -6   5   6       11.87        8.16     16.84 o
  -5   5   6       19.14        8.11     14.81 o
  -4   5   6        1.98        5.25     17.66 o
  -3   5   6      141.95      128.20     18.19 o
  -2   5   6       11.57        1.29     11.29 o
  -1   5   6      105.04      117.95     13.61 o
   0   5   6     2030.05     2015.61     85.50 o
   1   5   6      106.41       73.62     14.91 o
   2   5   6       11.49       27.74     15.93 o
   3   5   6      140.54      157.56     27.15 o
   4   5   6        1.77        4.33     15.45 o
   5   5   6       20.12       36.65     21.59 o
   6   5   6       12.21       78.29     46.10 o
  -6   6   6       14.61        8.44     26.44 o
  -5   6   6        0.96        3.95     15.37 o
  -4   6   6      171.24      144.31     21.51 o
  -3   6   6       69.03       84.50     21.90 o
  -2   6   6      100.94       89.89     15.24 o
  -1   6   6      354.73      339.35     22.53 o
   0   6   6      326.38      305.83     21.86 o
   1   6   6      346.50      336.94     22.99 o
   2   6   6      107.00      117.52     21.37 o
   3   6   6       68.82      133.47     25.16 o
   4   6   6      171.03      223.47     31.47 o
   5   6   6        0.72       27.61     21.37 o
   6   6   6       15.45       52.07     35.56 o
  -6   7   6        1.56        5.04     10.83 o
  -5   7   6       10.31       -7.17     15.03 o
  -4   7   6       69.07       59.50     18.25 o
  -3   7   6       58.14       64.87     18.40 o
  -2   7   6      185.37      242.04     35.81 o
  -1   7   6       19.00       28.40     13.09 o
   0   7   6       24.47        7.65     15.77 o
   1   7   6       18.78       10.65     12.27 o
   2   7   6      186.34      239.84     23.64 o
   3   7   6       59.96       59.44     17.65 o
   4   7   6       70.77       33.22     16.25 o
   5   7   6       10.09       31.20     22.18 o
   6   7   6        1.75      -10.92     11.94 o
  -6   8   6        7.21       -3.30      9.36 o
  -5   8   6       30.59        0.87     14.08 o
  -4   8   6      140.04      169.83     22.78 o
  -3   8   6       50.25       68.60     19.89 o
  -2   8   6       56.70       71.60     19.93 o
  -1   8   6       56.82       76.11     18.53 o
   0   8   6      531.70      573.53     43.09 o
   1   8   6       58.30       72.79     18.61 o
   2   8   6       53.56       35.70     17.57 o
   3   8   6       49.39       54.62     17.88 o
   4   8   6      139.08      118.24     23.55 o
   5   8   6       30.02       32.39     19.49 o
   6   8   6        7.42        5.50      8.27 o
  -5   9   6       15.75        3.99     12.75 o
  -4   9   6       37.56       22.09     20.09 o
  -3   9   6       27.34       15.45     24.81 o
  -2   9   6       24.96       29.16     23.68 o
  -1   9   6       24.26       15.04     17.56 o
   0   9   6        5.83       15.22     15.40 o
   1   9   6       24.31       44.95     18.17 o
   2   9   6       26.13       11.31     19.47 o
   3   9   6       26.82       18.85     17.20 o
   4   9   6       37.89       27.63     17.22 o
   5   9   6       15.36       19.03     12.45 o
  -5  10   6       16.71        8.60     10.91 o
  -4  10   6       10.00       -2.93     14.05 o
  -3  10   6       45.26       43.37     23.16 o
  -2  10   6        2.52       -0.59     15.37 o
  -1  10   6       55.88       52.61     19.89 o
   0  10   6       18.85       27.63     21.08 o
   1  10   6       55.85       43.61     19.28 o
   2  10   6        2.24      -11.92     17.76 o
   3  10   6       44.46       43.44     26.16 o
   4  10   6        9.98       -0.57     14.28 o
   5  10   6       16.52       13.16      9.91 o
  -5  11   6        2.97       -7.89     20.45 o
  -4  11   6       15.15       -3.00     11.15 o
  -3  11   6        1.86       -3.44     14.53 o
  -2  11   6        5.96        0.60     14.54 o
  -1  11   6        3.57      -11.36     18.63 o
   0  11   6       21.84       -4.99     21.90 o
   1  11   6        4.07       28.53     18.39 o
   2  11   6        6.19        5.56     17.16 o
   3  11   6        1.66        7.88     16.76 o
   4  11   6       14.69       -7.17     11.10 o
  -4  12   6       12.29        7.60     18.65 o
  -3  12   6       18.12        4.03     12.38 o
  -2  12   6        0.16        3.87     14.65 o
  -1  12   6       20.27       30.96     19.46 o
   0  12   6       68.04       78.20     23.03 o
   1  12   6       20.01       14.94     23.48 o
   2  12   6        0.23       12.96     18.59 o
   3  12   6       17.90        5.44     16.74 o
   4  12   6       12.45       -1.73      8.90 o
  -3  13   6        0.40       -9.14      9.14 o
  -2  13   6        0.77        8.94     13.15 o
  -1  13   6        1.70        0.38     15.31 o
   0  13   6       13.52       -0.59     15.50 o
   1  13   6        1.58        1.68     21.08 o
   2  13   6        0.76       11.11     22.40 o
   3  13   6        0.38       -8.69      8.69 o
  -2  14   6        5.26       -5.27      9.71 o
  -1  14   6        1.69       16.05     12.06 o
   0  14   6       10.02        7.53     11.81 o
   1  14   6        1.63       -3.21     10.62 o
   2  14   6        5.46        8.91     13.85 o
   1   0   7     1752.14     1559.66     66.40 o
   2   0   7      558.10      587.74     25.56 o
   3   0   7      708.12      723.70     36.12 o
   4   0   7        8.72        6.55     11.06 o
   5   0   7      105.41      112.87     17.05 o
   6   0   7      130.81       87.44     29.90 o
   7   0   7       19.23        2.64     18.36 o
  -7   1   7        5.72       -2.75     11.80 o
  -6   1   7        5.05        0.18     16.33 o
  -5   1   7      353.53      378.89     29.38 o
  -4   1   7      298.34      294.96     26.22 o
  -3   1   7       76.36       72.67     12.82 o
  -2   1   7      301.39      315.19     19.42 o
  -1   1   7      467.88      502.88     26.73 o
   0   1   7     1635.80     1604.09     74.00 o
   1   1   7      483.13      529.73     25.26 o
   2   1   7      306.85      318.18     18.39 o
   3   1   7       74.48       72.13     12.39 o
   4   1   7      301.02      301.14     21.80 o
   5   1   7      348.80      435.27     31.77 o
   6   1   7        5.25      -17.58     34.73 o
   7   1   7        5.57       -9.11     18.05 o
  -7   2   7        1.65       26.63     12.37 o
  -6   2   7       21.10       21.36     17.25 o
  -5   2   7      154.65      170.21     22.51 o
  -4   2   7      163.61      130.39     16.06 o
  -3   2   7      471.74      444.43     29.19 o
  -2   2   7       15.91        3.26      9.11 o
  -1   2   7      994.64      869.26     38.17 o
   0   2   7     5450.99     5614.77    227.09 o
   1   2   7     1000.33      904.81     38.90 o
   2   2   7       12.88       13.00      7.24 o
   3   2   7      468.34      476.89     26.89 o
   4   2   7      160.83      189.66     18.70 o
   5   2   7      152.89      164.00     22.20 o
   6   2   7       21.41       -1.85     23.97 o
   7   2   7        1.43        0.81     16.46 o
  -7   3   7       25.45       12.77     12.72 o
  -6   3   7        1.88       -0.26     19.07 o
  -5   3   7       43.66       29.49     15.42 o
  -4   3   7      111.78       94.62     15.87 o
  -3   3   7      177.68      192.12     21.07 o
  -2   3   7      210.27      198.84     15.27 o
  -1   3   7     5783.67     5692.51    210.05 o
   0   3   7     1083.66     1093.95     54.90 o
   1   3   7     5767.91     5714.55    256.17 o
   2   3   7      217.36      218.96     20.63 o
   3   3   7      179.62      161.06     16.08 o
   4   3   7      110.95       82.39     19.49 o
   5   3   7       44.31       34.68     18.09 o
   6   3   7        1.80      -10.22     33.10 o
   7   3   7       25.32        3.53     16.10 o
  -7   4   7       14.38       12.32     15.86 o
  -6   4   7       64.75       68.26     20.39 o
  -5   4   7       25.07       18.84     15.72 o
  -4   4   7      395.71      415.23     37.64 o
  -3   4   7       66.98       83.03     14.83 o
  -2   4   7      436.87      447.41     24.49 o
  -1   4   7      132.05      136.97     13.29 o
   0   4   7      528.35      642.59     37.29 o
   1   4   7      131.25      130.03     16.10 o
   2   4   7      445.95      454.56     27.11 o
   3   4   7       68.70       42.54     13.20 o
   4   4   7      397.36      419.71     32.80 o
   5   4   7       24.62       61.82     22.09 o
   6   4   7       64.16      117.13     28.65 o
   7   4   7       14.61       -3.34     35.44 o
  -6   5   7       15.75       10.80     17.55 o
  -5   5   7       25.05        3.68     14.81 o
  -4   5   7      107.62      111.33     19.20 o
  -3   5   7       25.60       18.63     14.53 o
  -2   5   7      160.47      186.76     16.56 o
  -1   5   7      404.94      418.21     23.65 o
   0   5   7     1464.53     1457.51     64.50 o
   1   5   7      406.98      453.55     38.97 o
   2   5   7      154.27      129.62     18.76 o
   3   5   7       25.79       50.01     16.03 o
   4   5   7      109.60      122.60     32.29 o
   5   5   7       25.42       36.56     21.65 o
   6   5   7       16.26        3.03     37.08 o
  -6   6   7       18.45       14.00     16.49 o
  -5   6   7       67.85       79.78     21.37 o
  -4   6   7      224.57      245.99     26.12 o
  -3   6   7      647.68      647.16     43.65 o
  -2   6   7       22.13       22.44     12.65 o
  -1   6   7       55.19       55.89     13.28 o
   0   6   7      121.92      108.83     14.98 o
   1   6   7       61.80       69.04     13.72 o
   2   6   7       23.63       23.95     15.34 o
   3   6   7      648.53      564.01     42.49 o
   4   6   7      229.76      313.07     37.53 o
   5   6   7       68.25       53.51     22.93 o
   6   6   7       19.02       90.04     40.39 o
  -6   7   7        5.77        3.20     11.59 o
  -5   7   7       54.09       80.11     17.59 o
  -4   7   7      119.23      119.43     22.18 o
  -3   7   7       70.90       68.87     18.54 o
  -2   7   7        0.39       15.39     14.12 o
  -1   7   7       67.31       51.46     14.37 o
   0   7   7      143.74      175.96     18.74 o
   1   7   7       67.53       54.04     14.12 o
   2   7   7        0.47      -15.00     15.00 o
   3   7   7       73.96       71.50     20.18 o
   4   7   7      117.97      113.15     27.66 o
   5   7   7       55.40       41.32     20.54 o
   6   7   7        5.54       12.22     10.93 o
  -6   8   7        0.12       -5.26      9.38 o
  -5   8   7       20.68       14.31     13.86 o
  -4   8   7       47.88       55.85     26.27 o
  -3   8   7       17.21       30.91     18.74 o
  -2   8   7        2.04       21.44     15.17 o
  -1   8   7      427.47      427.22     33.76 o
   0   8   7       50.94       43.72     14.78 o
   1   8   7      425.12      512.51     41.86 o
   2   8   7        2.04        4.48     16.37 o
   3   8   7       17.39       31.94     18.50 o
   4   8   7       47.65       44.20     19.56 o
   5   8   7       22.19       11.00     13.93 o
   6   8   7        0.12       -2.21      7.80 o
  -5   9   7        6.17       20.83     13.03 o
  -4   9   7       43.10       22.64     19.22 o
  -3   9   7       37.83       56.96     19.39 o
  -2   9   7       53.39       48.79     16.95 o
  -1   9   7       69.71       79.30     24.53 o
   0   9   7       97.53       98.57     18.77 o
   1   9   7       68.22      104.70     21.59 o
   2   9   7       51.53       45.79     22.25 o
   3   9   7       37.43       26.74     20.18 o
   4   9   7       43.52       36.82     18.24 o
   5   9   7        5.91       -3.05     11.42 o
  -5  10   7        4.49       11.33     10.64 o
  -4  10   7       24.30       20.55     14.83 o
  -3  10   7        2.81      -11.39     22.06 o
  -2  10   7       34.61       30.89     15.46 o
  -1  10   7       13.16      -16.27     16.73 o
   0  10   7      149.96      141.93     28.98 o
   1  10   7       13.26        3.48     17.66 o
   2  10   7       32.49       29.34     19.07 o
   3  10   7        3.10       15.05     19.63 o
   4  10   7       24.39       21.38     14.90 o
   5  10   7        4.47       -4.56      8.75 o
  -4  11   7       18.52       13.24     12.15 o
  -3  11   7        1.52      -14.12     14.12 o
  -2  11   7       17.53       27.56     15.98 o
  -1  11   7       10.35       35.75     26.33 o
   0  11   7        1.44        8.73     21.68 o
   1  11   7       10.36      -11.47     20.61 o
   2  11   7       17.10       29.87     19.03 o
   3  11   7        1.55        1.56     26.19 o
   4  11   7       18.55       17.00     12.03 o
  -4  12   7       23.81        7.05     10.12 o
  -3  12   7        1.83        8.15     12.37 o
  -2  12   7        2.66        4.63     14.08 o
  -1  12   7       17.77       42.51     19.43 o
   0  12   7        0.04       12.01     19.31 o
   1  12   7       17.40       28.31     18.97 o
   2  12   7        3.02       23.81     25.53 o
   3  12   7        1.63       11.54     15.26 o
   4  12   7       23.58       12.82      9.57 o
  -3  13   7       10.82       16.57      9.92 o
  -2  13   7        9.02        5.30     12.40 o
  -1  13   7        3.15       11.42     14.36 o
   0  13   7        3.83       -2.56     15.80 o
   1  13   7        3.03       -2.51     14.33 o
   2  13   7        9.07      -15.09     16.79 o
   3  13   7       11.04        3.39      9.81 o
  -2  14   7        2.01       -8.31      8.98 o
  -1  14   7        8.85       14.02     11.27 o
   0  14   7        1.16       10.65     12.18 o
   1  14   7        8.89        4.88     10.51 o
   2  14   7        2.08       -4.58     11.66 o
   0   0   8      515.67      476.39     43.48 o
   1   0   8     1537.09     1583.91     68.43 o
   2   0   8       63.75       70.97     11.02 o
   3   0   8      116.79      118.32     14.00 o
   4   0   8       74.87       61.14     13.19 o
   5   0   8       71.24       54.29     16.65 o
   6   0   8        1.91       29.30     25.85 o
   7   0   8       24.48       -2.91     23.70 o
  -7   1   8        4.23      -12.57     17.57 o
  -6   1   8       45.67       39.62     21.10 o
  -5   1   8       99.19       80.42     20.81 o
  -4   1   8      378.04      385.77     27.36 o
  -3   1   8      109.41      109.93     15.15 o
  -2   1   8     1130.07     1108.43     54.31 o
  -1   1   8      194.68      186.28     17.86 o
   0   1   8     3361.01     3179.88    143.14 o
   1   1   8      185.79      179.96     12.22 o
   2   1   8     1147.36     1105.36     47.23 o
   3   1   8      107.04      114.43     20.69 o
   4   1   8      374.64      368.37     29.08 o
   5   1   8       99.98      122.56     22.99 o
   6   1   8       46.99       77.79     27.89 o
   7   1   8        3.96       -9.01     16.16 o
  -7   2   8       13.28       15.98     12.70 o
  -6   2   8       22.25       17.20     17.47 o
  -5   2   8       49.15       36.73     14.55 o
  -4   2   8       30.40       -1.55     11.83 o
  -3   2   8       52.07       35.05     13.88 o
  -2   2   8      197.16      192.00     16.13 o
  -1   2   8      288.07      290.61     18.71 o
   0   2   8     2092.60     2191.52     92.62 o
   1   2   8      290.17      276.93     17.76 o
   2   2   8      197.99      230.67     16.49 o
   3   2   8       53.50       43.40     11.89 o
   4   2   8       28.83       12.80     15.17 o
   5   2   8       47.67       15.92     17.58 o
   6   2   8       21.69        6.37     25.21 o
   7   2   8       13.16       16.31     25.39 o
  -7   3   8       22.96        3.09     12.42 o
  -6   3   8       33.55        9.11     18.28 o
  -5   3   8      226.30      210.87     22.44 o
  -4   3   8       61.12       26.50     16.26 o
  -3   3   8      539.40      555.32     33.13 o
  -2   3   8      160.15      165.86     14.81 o
  -1   3   8      447.54      434.58     26.02 o
   0   3   8      162.09      163.51     16.17 o
   1   3   8      461.28      489.41     27.17 o
   2   3   8      160.60      172.31     15.00 o
   3   3   8      539.17      537.35     35.42 o
   4   3   8       60.46       53.48     17.82 o
   5   3   8      227.05      268.60     43.00 o
   6   3   8       32.93       33.15     24.27 o
   7   3   8       23.93       14.92     16.22 o
  -7   4   8        2.77       14.50     12.10 o
  -6   4   8       20.84       43.06     23.97 o
  -5   4   8       14.45       14.46     15.10 o
  -4   4   8       77.95       66.96     16.92 o
  -3   4   8       37.34       42.65     14.16 o
  -2   4   8      575.89      614.80     30.55 o
  -1   4   8      387.40      363.62     27.03 o
   0   4   8      667.04      727.68     41.28 o
   1   4   8      387.95      319.34     41.36 o
   2   4   8      580.66      607.26     32.85 o
   3   4   8       36.83       33.43     12.65 o
   4   4   8       75.47       70.92     24.27 o
   5   4   8       14.11       23.65     17.96 o
   6   4   8       19.74        8.06     22.62 o
   7   4   8        2.80        8.49     18.98 o
  -6   5   8        8.28      -20.74     20.74 o
  -5   5   8       61.71       53.51     17.78 o
  -4   5   8      194.27      185.58     28.03 o
  -3   5   8      269.85      318.87     32.98 o
  -2   5   8      212.02      208.84     17.88 o
  -1   5   8      367.67      386.31     23.00 o
   0   5   8      725.39      823.06     40.99 o
   1   5   8      381.40      344.51     26.40 o
   2   5   8      221.21      188.18     22.13 o
   3   5   8      270.31      252.64     25.41 o
   4   5   8      198.60      175.95     30.60 o
   5   5   8       61.33       46.22     22.15 o
   6   5   8        8.51        6.72     36.04 o
  -6   6   8        3.58       13.27     14.55 o
  -5   6   8        8.64       -0.12     15.42 o
  -4   6   8       54.23       29.78     17.71 o
  -3   6   8      359.48      366.42     29.64 o
  -2   6   8      150.19      165.32     18.31 o
  -1   6   8      311.29      328.81     21.45 o
   0   6   8      360.40      391.67     26.35 o
   1   6   8      310.59      301.02     25.66 o
   2   6   8      148.95      117.40     19.87 o
   3   6   8      360.24      347.24     31.05 o
   4   6   8       55.02       63.89     53.34 o
   5   6   8        9.10       -4.68     20.66 o
   6   6   8        3.78        0.91     37.87 o
  -6   7   8       30.61       11.12     11.57 o
  -5   7   8       21.45       18.35     14.95 o
  -4   7   8      152.59      146.75     22.85 o
  -3   7   8       69.55       71.11     18.99 o
  -2   7   8      217.82      236.41     21.90 o
  -1   7   8        4.00       -9.58     12.41 o
   0   7   8      188.89      192.46     19.07 o
   1   7   8        4.05        3.96     17.22 o
   2   7   8      221.62      209.91     23.78 o
   3   7   8       69.95       65.28     28.46 o
   4   7   8      150.35      170.00     31.18 o
   5   7   8       21.67       22.78     19.18 o
   6   7   8       30.44       51.62     11.69 o
  -6   8   8        7.95       14.62     10.31 o
  -5   8   8        1.90       -6.85     13.75 o
  -4   8   8       43.06       29.90     18.19 o
  -3   8   8       11.63        9.91     18.71 o
  -2   8   8       30.96        6.96     14.91 o
  -1   8   8       70.29       93.29     20.09 o
   0   8   8       37.79       41.96     15.09 o
   1   8   8       69.96       55.77     18.57 o
   2   8   8       31.28       24.51     16.66 o
   3   8   8       11.77       36.58     21.53 o
   4   8   8       43.49       72.38     20.45 o
   5   8   8        2.11      -11.33     12.63 o
   6   8   8        7.75       12.74      8.62 o
  -5   9   8       27.97       31.48     13.20 o
  -4   9   8       51.88       62.58     17.82 o
  -3   9   8       89.01      121.59     22.36 o
  -2   9   8       57.82       28.72     17.00 o
  -1   9   8       40.99        2.28     17.81 o
   0   9   8      119.76      123.81     19.51 o
   1   9   8       42.80       50.02     21.01 o
   2   9   8       57.36       82.33     22.14 o
   3   9   8       85.87       78.60     22.68 o
   4   9   8       52.84       49.45     17.73 o
   5   9   8       27.47       14.56     11.52 o
  -5  10   8       16.26        8.82     10.20 o
  -4  10   8       19.96       11.76     14.29 o
  -3  10   8        5.29       20.04     17.86 o
  -2  10   8        6.40       -7.01     15.29 o
  -1  10   8       61.62       48.94     18.93 o
   0  10   8       76.80        9.87     21.90 o
   1  10   8       61.94       63.55     20.53 o
   2  10   8        6.68        0.36     17.55 o
   3  10   8        5.20       -6.17     17.37 o
   4  10   8       19.46        9.33     13.90 o
   5  10   8       16.16       -1.66      9.02 o
  -4  11   8        9.73        3.34     13.11 o
  -3  11   8       48.12       11.79     17.84 o
  -2  11   8        3.55        5.96     13.99 o
  -1  11   8       50.57       19.44     20.14 o
   0  11   8       19.32      -15.10     19.82 o
   1  11   8       48.55       33.83     22.35 o
   2  11   8        3.58       -9.35     18.49 o
   3  11   8       48.05       29.95     20.65 o
   4  11   8        9.72       -2.09     10.35 o
  -4  12   8        1.07       -2.23      8.89 o
  -3  12   8        1.52       -1.89     13.03 o
  -2  12   8        0.32        4.79     14.55 o
  -1  12   8        4.59      -16.54     16.54 o
   0  12   8        0.00       14.10     19.46 o
   1  12   8        4.66       17.66     18.80 o
   2  12   8        0.33      -10.65     15.58 o
   3  12   8        1.45        5.63     12.58 o
   4  12   8        1.00        7.43      8.70 o
  -3  13   8        6.12       10.72     13.92 o
  -2  13   8       10.91       22.22     13.43 o
  -1  13   8        2.98       -8.73     13.48 o
   0  13   8        8.07        5.52     14.12 o
   1  13   8        3.01        8.50     14.31 o
   2  13   8       10.76       26.26     24.84 o
   3  13   8        6.39       -6.36      9.00 o
  -2  14   8        2.08        3.70     12.52 o
  -1  14   8        2.81        5.02     11.00 o
   0  14   8        9.42       11.21     11.25 o
   1  14   8        2.79       20.82     11.48 o
   1   0   9       12.53       34.80     11.83 o
   2   0   9      351.06      372.25     21.02 o
   3   0   9      642.06      644.21     38.98 o
   4   0   9      178.98      229.24     23.43 o
   5   0   9      306.76      315.39     32.85 o
   6   0   9        9.25       56.22     44.86 o
   7   0   9        4.72       -8.17     16.18 o
  -7   1   9       11.27      -16.76     17.17 o
  -6   1   9        8.52       -9.63     15.19 o
  -5   1   9       75.65       88.65     18.52 o
  -4   1   9        2.40       -4.68     13.02 o
  -3   1   9       20.93        8.07     12.10 o
  -2   1   9      479.08      476.84     28.92 o
  -1   1   9     2274.91     2258.05     94.20 o
   0   1   9     3733.19     3840.84    172.33 o
   1   1   9     2286.69     2211.19     87.46 o
   2   1   9      472.68      511.39     25.90 o
   3   1   9       22.89       35.71     14.13 o
   4   1   9        2.30       10.73     15.40 o
   5   1   9       72.03       43.12     18.77 o
   6   1   9        8.47      -21.06     21.06 o
   7   1   9       10.98        3.88     16.39 o
  -7   2   9       16.94       -9.51     12.92 o
  -6   2   9       18.42        9.70     18.56 o
  -5   2   9       48.74       54.87     17.36 o
  -4   2   9      345.21      311.42     26.27 o
  -3   2   9      105.19      144.12     18.90 o
  -2   2   9       95.67      102.43     16.39 o
  -1   2   9       46.31       49.39     11.63 o
   0   2   9       41.95       76.05     13.25 o
   1   2   9       45.20       41.98     10.07 o
   2   2   9       94.82       69.96     12.38 o
   3   2   9      101.19      120.50     18.10 o
   4   2   9      346.09      402.72     32.20 o
   5   2   9       46.96       62.97     30.59 o
   6   2   9       18.73       33.33     24.97 o
   7   2   9       16.94       -0.07     15.73 o
  -7   3   9       41.03       31.64     13.39 o
  -6   3   9       29.08       44.10     19.45 o
  -5   3   9       62.77       69.09     17.85 o
  -4   3   9      334.07      285.97     25.15 o
  -3   3   9      519.91      525.57     51.14 o
  -2   3   9       45.15       24.56     13.71 o
  -1   3   9       82.49       99.15     13.90 o
   0   3   9      154.04      196.59     17.44 o
   1   3   9       84.00       84.31     13.81 o
   2   3   9       47.55       38.10     13.71 o
   3   3   9      521.15      476.57     33.68 o
   4   3   9      329.33      304.27     28.23 o
   5   3   9       64.97       79.14     20.04 o
   6   3   9       27.77       40.06     24.62 o
   7   3   9       40.03       13.52     16.04 o
  -6   4   9       31.98       18.91     18.05 o
  -5   4   9       43.44       57.33     17.87 o
  -4   4   9       92.20       90.99     18.25 o
  -3   4   9       93.71      102.27     17.12 o
  -2   4   9      706.56      751.30     35.02 o
  -1   4   9      671.02      710.57     33.43 o
   0   4   9     2268.06     2075.56     89.25 o
   1   4   9      675.39      717.26     47.43 o
   2   4   9      717.26      737.05     38.40 o
   3   4   9       94.40       68.22     16.35 o
   4   4   9       97.08       87.78     20.35 o
   5   4   9       44.27       37.46     21.18 o
   6   4   9       31.17       76.53     24.81 o
  -6   5   9       14.23       11.21     17.78 o
  -5   5   9       35.31       19.50     15.93 o
  -4   5   9      239.44      271.90     33.80 o
  -3   5   9      291.94      263.35     25.53 o
  -2   5   9       44.91       29.86     12.54 o
  -1   5   9       63.59       82.98     12.64 o
   0   5   9        8.37       -5.24     13.45 o
   1   5   9       60.44       21.30     25.89 o
   2   5   9       42.19       21.90     15.03 o
   3   5   9      289.49      320.29     27.12 o
   4   5   9      242.49      279.20     30.94 o
   5   5   9       33.62       -1.43     28.10 o
   6   5   9       13.47        1.59     34.85 o
  -6   6   9        1.98        3.27     13.84 o
  -5   6   9       53.60       33.34     16.10 o
  -4   6   9      151.72      154.73     22.52 o
  -3   6   9        5.65      -15.11     15.11 o
  -2   6   9       24.00       -4.62     13.04 o
  -1   6   9      427.35      474.05     26.26 o
   0   6   9      332.15      339.42     24.62 o
   1   6   9      430.77      431.35     31.82 o
   2   6   9       22.32       40.97     14.58 o
   3   6   9        7.07       36.07     21.87 o
   4   6   9      153.07      130.72     28.73 o
   5   6   9       55.12       46.44     22.02 o
   6   6   9        1.87       -4.47     17.01 o
  -6   7   9        3.45       12.14     10.84 o
  -5   7   9       13.43        8.58     15.91 o
  -4   7   9       78.83       64.28     23.75 o
  -3   7   9       84.88       84.27     19.83 o
  -2   7   9       14.24        3.69     14.01 o
  -1   7   9      325.69      347.28     25.07 o
   0   7   9      212.08      246.67     21.33 o
   1   7   9      327.28      263.05     27.63 o
   2   7   9       14.88       27.82     17.53 o
   3   7   9       84.09       91.97     21.40 o
   4   7   9       77.19       73.88     26.36 o
   5   7   9       14.26       14.53     19.10 o
   6   7   9        3.67        3.32     12.36 o
  -6   8   9       13.81       35.33     10.64 o
  -5   8   9       39.88       55.59     15.73 o
  -4   8   9       19.77       13.93     17.37 o
  -3   8   9      191.75      251.14     27.75 o
  -2   8   9      118.82      120.70     19.56 o
  -1   8   9      105.52       98.29     29.50 o
   0   8   9      532.33      637.15     37.61 o
   1   8   9       99.15      112.27     27.40 o
   2   8   9      116.70       91.67     20.71 o
   3   8   9      192.13      258.08     29.79 o
   4   8   9       19.97       22.96     18.64 o
   5   8   9       40.20       76.06     16.45 o
   6   8   9       13.68        3.19      8.73 o
  -5   9   9        9.94       25.62     12.17 o
  -4   9   9        8.30      -14.59     14.59 o
  -3   9   9       18.73        9.58     17.55 o
  -2   9   9       29.44       10.90     15.41 o
  -1   9   9      127.85      134.58     22.89 o
   0   9   9      162.53      180.50     28.74 o
   1   9   9      127.45      132.51     22.15 o
   2   9   9       28.15       56.58     18.91 o
   3   9   9       17.52       21.93     18.15 o
   4   9   9        8.52       10.74     15.75 o
   5   9   9       10.10        3.68     12.43 o
  -5  10   9        3.06       14.78     10.84 o
  -4  10   9       39.46       44.58     15.24 o
  -3  10   9       26.97       44.00     23.05 o
  -2  10   9       86.75      100.13     18.55 o
  -1  10   9        2.71        3.13     18.80 o
   0  10   9       15.75      -11.30     21.58 o
   1  10   9        2.80        2.86     18.27 o
   2  10   9       84.54      103.21     21.55 o
   3  10   9       27.29       13.99     19.87 o
   4  10   9       39.90       64.29     15.51 o
   5  10   9        2.97       12.52      9.84 o
  -4  11   9        2.73        8.99     11.94 o
  -3  11   9        7.95       18.22     14.47 o
  -2  11   9        8.63        0.33     15.43 o
  -1  11   9       20.72       48.87     23.09 o
   0  11   9       33.85       40.94     38.42 o
   1  11   9       20.54       11.70     20.74 o
   2  11   9        8.27        9.01     20.10 o
   3  11   9        8.17       -7.75     14.16 o
   4  11   9        2.94        1.98     10.54 o
  -4  12   9        4.24       11.79     13.76 o
  -3  12   9        5.66       28.99     12.22 o
  -2  12   9       26.47       35.08     16.72 o
  -1  12   9        8.37       -0.32     16.76 o
   0  12   9       21.38        5.99     17.81 o
   1  12   9        7.97       24.85     18.70 o
   2  12   9       27.15        2.32     16.02 o
   3  12   9        5.82      -12.29     12.29 o
   4  12   9        4.17       17.75     14.89 o
  -3  13   9        5.51        3.27     10.22 o
  -2  13   9        5.30       -1.24     11.64 o
  -1  13   9        5.36       12.61     17.93 o
   0  13   9        0.07      -13.25     14.47 o
   1  13   9        5.38        9.66     13.71 o
   2  13   9        5.56       19.99     21.25 o
   3  13   9        5.75       -4.00      9.72 o
  -1  14   9        2.50        3.95      8.63 o
   0  14   9        0.02        5.36     10.56 o
   1  14   9        2.56        6.00     10.49 o
   0   0  10      909.09      824.50     66.99 o
   1   0  10     2996.77     3090.77    129.39 o
   2   0  10      263.51      252.00     17.23 o
   3   0  10       20.05       18.32     11.89 o
   4   0  10     1009.19      976.11     55.52 o
   5   0  10       28.07        4.92     19.46 o
   6   0  10       30.76       44.69     26.48 o
   7   0  10        0.58       -6.23     15.68 o
  -7   1  10       16.25        4.18     16.45 o
  -6   1  10       19.04      -22.98     22.98 o
  -5   1  10       31.27       22.41     15.42 o
  -4   1  10       10.87        1.99     14.01 o
  -3   1  10       43.17       30.58     14.11 o
  -2   1  10      141.87      168.87     20.18 o
  -1   1  10      594.00      615.52     40.34 o
   0   1  10     1502.92     1574.47     75.49 o
   1   1  10      597.76      580.79     28.23 o
   2   1  10      144.84      172.79     14.83 o
   3   1  10       43.38       33.60     15.08 o
   4   1  10       11.19       17.86     16.34 o
   5   1  10       29.82       36.08     17.76 o
   6   1  10       18.36       20.16     23.41 o
   7   1  10       16.45       -4.24     15.59 o
  -7   2  10        2.31       30.91     22.19 o
  -6   2  10        0.60      -13.99     16.94 o
  -5   2  10      113.03      111.67     19.76 o
  -4   2  10      141.10      166.42     22.88 o
  -3   2  10      432.20      453.78     33.49 o
  -2   2  10      134.20      141.22     16.49 o
  -1   2  10     1033.14     1091.21     50.80 o
   0   2  10     3520.16     3636.71    149.81 o
   1   2  10     1017.30     1067.00     42.97 o
   2   2  10      140.13      142.96     14.58 o
   3   2  10      418.35      476.73     32.33 o
   4   2  10      139.88      117.22     21.24 o
   5   2  10      110.59       96.70     21.62 o
   6   2  10        0.45       -1.38     22.88 o
   7   2  10        2.05        3.20     15.47 o
  -7   3  10        0.00       -2.07     12.84 o
  -6   3  10        9.12       21.47     20.09 o
  -5   3  10       11.04       54.81     16.33 o
  -4   3  10      107.07      109.94     28.25 o
  -3   3  10      214.01      253.32     22.27 o
  -2   3  10       13.08       12.96     10.75 o
  -1   3  10       13.91       21.31     11.55 o
   0   3  10        0.05      -10.16     15.23 o
   1   3  10       15.25       -5.40     11.23 o
   2   3  10       13.77       -3.54     10.65 o
   3   3  10      213.76      244.10     24.27 o
   4   3  10      104.24       98.35     20.76 o
   5   3  10       11.08       -7.45     19.27 o
   6   3  10        8.57      -17.95     32.24 o
   7   3  10        0.00        6.69     15.11 o
  -6   4  10        5.97        8.75     16.85 o
  -5   4  10       88.36       90.61     22.27 o
  -4   4  10       77.74       75.54     22.23 o
  -3   4  10      167.02      152.38     34.93 o
  -2   4  10       21.60       20.68     11.97 o
  -1   4  10      933.71      958.41     42.55 o
   0   4  10      185.96      176.04     17.68 o
   1   4  10      947.78      976.71     60.47 o
   2   4  10       21.63       35.99     13.34 o
   3   4  10      157.70      157.44     23.04 o
   4   4  10       77.81       52.05     26.93 o
   5   4  10       85.26      120.92     23.50 o
   6   4  10        6.11        1.98     20.67 o
  -6   5  10        9.09        3.90     16.36 o
  -5   5  10       23.17       21.08     16.56 o
  -4   5  10      190.82      213.22     27.80 o
  -3   5  10       23.82       24.47     16.51 o
  -2   5  10       92.10       82.95     14.26 o
  -1   5  10       14.55        7.92     11.05 o
   0   5  10      241.41      235.96     22.60 o
   1   5  10       14.21       23.01     17.98 o
   2   5  10       91.21      113.80     18.57 o
   3   5  10       23.05       59.46     19.91 o
   4   5  10      193.06      184.01     28.07 o
   5   5  10       23.11        9.12     18.33 o
   6   5  10        8.97        7.62     20.23 o
  -6   6  10        5.59       25.30     14.29 o
  -5   6  10       80.34      103.93     18.86 o
  -4   6  10      207.03      267.47     27.43 o
  -3   6  10       66.97       67.87     18.09 o
  -2   6  10       38.18       38.22     14.81 o
  -1   6  10       94.86      107.19     14.86 o
   0   6  10      895.86      950.87     47.47 o
   1   6  10       98.79       73.28     17.27 o
   2   6  10       42.04       26.28     16.98 o
   3   6  10       69.93       16.42     21.08 o
   4   6  10      203.56      208.32     33.89 o
   5   6  10       80.81       40.69     22.92 o
   6   6  10        5.63       15.39     18.36 o
  -6   7  10       26.34       18.29     10.73 o
  -5   7  10        4.30        0.61     14.66 o
  -4   7  10       46.86       55.49     20.88 o
  -3   7  10      232.71      279.00     33.93 o
  -2   7  10       36.76       27.42     14.61 o
  -1   7  10      175.28      209.63     21.27 o
   0   7  10        8.85       -9.83     16.37 o
   1   7  10      174.57      180.68     23.61 o
   2   7  10       37.22       56.04     18.47 o
   3   7  10      234.44      252.01     35.66 o
   4   7  10       47.80       11.83     22.96 o
   5   7  10        4.63       -2.97     17.85 o
   6   7  10       26.18       -1.16     12.00 o
  -5   8  10       16.48       20.91     14.40 o
  -4   8  10       59.23       86.95     20.60 o
  -3   8  10        1.20        4.59     18.89 o
  -2   8  10      137.99      151.94     21.02 o
  -1   8  10       13.82       29.84     19.72 o
   0   8  10      186.60      220.90     23.73 o
   1   8  10       14.53       13.11     17.31 o
   2   8  10      138.43      140.47     25.90 o
   3   8  10        1.13      -18.88     18.88 o
   4   8  10       59.12       84.01     25.18 o
   5   8  10       16.01        0.17     13.64 o
  -5   9  10        5.99       15.91     12.26 o
  -4   9  10        3.46      -11.87     15.52 o
  -3   9  10        1.36       28.73     17.45 o
  -2   9  10       42.48       54.40     24.21 o
  -1   9  10       94.14      109.38     24.63 o
   0   9  10       19.54       43.87     30.80 o
   1   9  10       93.63       91.55     20.63 o
   2   9  10       43.42       47.35     19.46 o
   3   9  10        1.28       13.80     18.27 o
   4   9  10        3.36        1.91     15.25 o
   5   9  10        5.87       14.75     12.33 o
  -5  10  10       20.93       20.56     10.96 o
  -4  10  10        5.92      -12.74     12.74 o
  -3  10  10       47.19       45.23     17.37 o
  -2  10  10       24.58       27.20     15.84 o
  -1  10  10       62.21       43.68     17.13 o
   0  10  10       14.58        4.52     21.38 o
   1  10  10       61.43       71.43     21.33 o
   2  10  10       24.11       -1.62     16.12 o
   3  10  10       46.96       39.05     36.11 o
   4  10  10        5.69       -4.93     12.09 o
   5  10  10       20.83        3.34      9.80 o
  -4  11  10        4.66        3.60     11.24 o
  -3  11  10        5.96        7.59     14.16 o
  -2  11  10        2.39      -11.83     15.59 o
  -1  11  10        2.32       -1.45     15.99 o
   0  11  10       36.01        7.07     19.84 o
   1  11  10        2.40       18.23     21.31 o
   2  11  10        2.28       22.53     19.49 o
   3  11  10        5.87       -0.38     14.81 o
   4  11  10        4.43       10.11     11.99 o
  -3  12  10        7.00      -10.61     10.61 o
  -2  12  10        4.11        0.19     15.46 o
  -1  12  10       24.32       51.83     16.05 o
   0  12  10       12.77        8.20     18.14 o
   1  12  10       23.96       12.44     18.32 o
   2  12  10        4.05       -9.40     23.92 o
   3  12  10        6.81       19.16     13.77 o
  -3  13  10        6.77        2.18     15.85 o
  -2  13  10        0.34       -7.79     13.05 o
  -1  13  10        0.95        9.42     11.11 o
   0  13  10        7.16       15.14     14.91 o
   1  13  10        0.92        3.66     13.67 o
   2  13  10        0.31       -0.20     16.29 o
  -1  14  10        5.38        8.24      8.80 o
   0  14  10       20.80       12.38     11.25 o
   1  14  10        5.47        2.35     10.28 o
   1   0  11     1547.42     1390.08     61.65 o
   2   0  11      185.85      190.40     18.52 o
   3   0  11        8.63       16.59     14.19 o
   4   0  11       17.81      -16.47     17.14 o
   5   0  11       52.37       57.65     25.22 o
   6   0  11        2.23       21.55     21.96 o
   7   0  11        4.18       11.92     15.06 o
  -7   1  11        8.53       26.53     34.45 o
  -6   1  11        1.99      -17.94     23.28 o
  -5   1  11       91.24       98.14     23.71 o
  -4   1  11      639.90      558.66     37.28 o
  -3   1  11      442.42      300.29     36.08 o
  -2   1  11      247.43      210.66     31.04 o
  -1   1  11     1327.41     1398.71     66.24 o
   0   1  11      170.16      158.15     20.22 o
   1   1  11     1329.56     1339.15     56.71 o
   2   1  11      240.16      230.86     14.69 o
   3   1  11      448.11      461.55     35.94 o
   4   1  11      634.62      646.74     40.73 o
   5   1  11       90.44       95.29     21.11 o
   6   1  11        1.78       -2.58     21.41 o
   7   1  11        8.85       -0.86     14.60 o
  -7   2  11       31.67       21.28     19.56 o
  -6   2  11        9.35       24.55     18.07 o
  -5   2  11       61.65       41.95     17.04 o
  -4   2  11       48.80       40.86     30.77 o
  -3   2  11      394.60      384.48     30.99 o
  -2   2  11      145.43      156.23     17.31 o
  -1   2  11       75.10      103.63     30.08 o
   0   2  11      863.42      829.81     41.33 o
   1   2  11       76.91       89.80     12.98 o
   2   2  11      149.31      133.62     14.60 o
   3   2  11      399.52      378.67     29.21 o
   4   2  11       50.29       -6.04     16.19 o
   5   2  11       61.04       55.01     19.62 o
   6   2  11        9.07        9.20     23.63 o
   7   2  11       31.07       23.30     16.23 o
  -6   3  11       19.60       30.82     18.58 o
  -5   3  11       41.70       37.22     17.53 o
  -4   3  11      451.15      545.48     55.54 o
  -3   3  11       91.82       96.95     17.11 o
  -2   3  11      109.76       84.48     13.97 o
  -1   3  11      300.53      263.65     21.06 o
   0   3  11     2488.94     2642.90    123.52 o
   1   3  11      305.05      310.98     20.29 o
   2   3  11      108.95       98.26     14.22 o
   3   3  11       93.90       86.96     18.50 o
   4   3  11      447.46      458.79     36.41 o
   5   3  11       41.17       47.54     18.43 o
   6   3  11       18.77        4.17     21.74 o
  -6   4  11        1.80        4.47     17.98 o
  -5   4  11        1.29        2.15     16.26 o
  -4   4  11      278.67      353.83     28.36 o
  -3   4  11      153.99      180.45     24.37 o
  -2   4  11       22.95       14.63     12.39 o
  -1   4  11       38.78       25.39     12.85 o
   0   4  11        0.03      -16.54     16.54 o
   1   4  11       39.46       18.60     23.97 o
   2   4  11       24.50       53.02     15.43 o
   3   4  11      153.21      155.01     24.62 o
   4   4  11      278.95      287.39     28.84 o
   5   4  11        1.42        1.37     19.62 o
   6   4  11        1.86      -12.42     19.56 o
  -6   5  11       16.54       10.93     14.41 o
  -5   5  11       30.03       35.04     17.08 o
  -4   5  11      107.11      133.56     22.17 o
  -3   5  11        6.27       -2.67     15.21 o
  -2   5  11      198.83      227.01     19.53 o
  -1   5  11      445.44      432.62     25.64 o
   0   5  11     1293.92     1302.71     60.72 o
   1   5  11      457.12      456.34     37.68 o
   2   5  11      194.93      210.46     22.74 o
   3   5  11        6.67       -6.64     17.89 o
   4   5  11      109.93      100.88     24.15 o
   5   5  11       30.33       38.45     19.49 o
   6   5  11       15.55        5.43     18.92 o
  -6   6  11        2.62       11.98     11.99 o
  -5   6  11       15.85        3.89     16.22 o
  -4   6  11       15.66      -16.57     16.57 o
  -3   6  11      140.02      130.27     26.77 o
  -2   6  11      240.42      243.28     22.37 o
  -1   6  11      158.29      140.74     21.92 o
   0   6  11       44.94       50.71     14.74 o
   1   6  11      160.73      121.93     24.17 o
   2   6  11      238.48      221.75     25.02 o
   3   6  11      139.17      143.76     28.14 o
   4   6  11       14.74       26.86     23.98 o
   5   6  11       16.47        0.65     19.59 o
   6   6  11        2.79       15.02     15.75 o
  -6   7  11        3.27        5.72     10.61 o
  -5   7  11       55.59       42.67     16.19 o
  -4   7  11       18.34       15.22     21.05 o
  -3   7  11       67.28      109.79     22.12 o
  -2   7  11       37.59       13.84     18.11 o
  -1   7  11      266.91      265.44     24.37 o
   0   7  11        6.44      -13.11     13.11 o
   1   7  11      256.81      269.54     30.34 o
   2   7  11       37.35       43.15     18.43 o
   3   7  11       66.29      103.96     26.78 o
   4   7  11       18.48       33.67     24.08 o
   5   7  11       55.32       38.55     42.17 o
   6   7  11        3.35       -1.50     20.55 o
  -5   8  11        3.16        1.15     13.18 o
  -4   8  11        2.38       -8.71     16.25 o
  -3   8  11        1.41        5.56     17.57 o
  -2   8  11       43.86       38.60     21.17 o
  -1   8  11      286.43      330.98     36.52 o
   0   8  11        1.90       13.10     15.22 o
   1   8  11      284.46      283.94     29.27 o
   2   8  11       42.92       27.67     17.55 o
   3   8  11        1.53       -0.70     25.03 o
   4   8  11        2.14      -17.02     19.54 o
   5   8  11        3.03       11.13     19.04 o
  -5   9  11       23.15       16.79     12.04 o
  -4   9  11       21.87       26.40     16.27 o
  -3   9  11       35.35       49.43     19.15 o
  -2   9  11      117.04       93.80     19.97 o
  -1   9  11       49.63       54.28     17.97 o
   0   9  11      102.44      117.08     26.35 o
   1   9  11       48.38       92.91     28.98 o
   2   9  11      112.79      127.41     23.07 o
   3   9  11       35.94       24.46     20.45 o
   4   9  11       22.00        3.30     17.50 o
   5   9  11       22.66        4.23     12.02 o
  -5  10  11        6.87       39.32     16.21 o
  -4  10  11        2.52        4.47     13.32 o
  -3  10  11       22.43       22.44     17.03 o
  -2  10  11        2.98      -13.25     15.70 o
  -1  10  11       39.11       36.23     16.46 o
   0  10  11       38.95       37.58     23.65 o
   1  10  11       39.59       34.01     25.98 o
   2  10  11        2.78       -5.30     15.94 o
   3  10  11       22.02       44.15     31.71 o
   4  10  11        2.54        0.68     13.47 o
  -4  11  11       23.79        5.48     11.03 o
  -3  11  11        0.29        3.50     21.78 o
  -2  11  11       31.08       35.07     16.10 o
  -1  11  11       20.10        3.79     16.99 o
   0  11  11       53.84       43.97     22.64 o
   1  11  11       19.93       21.96     20.63 o
   2  11  11       31.88       33.09     20.25 o
   3  11  11        0.27      -10.85     15.78 o
   4  11  11       23.85       11.64     13.85 o
  -3  12  11        6.40       17.26     10.92 o
  -2  12  11        1.98        5.50     15.29 o
  -1  12  11       13.60       15.91     14.43 o
   0  12  11        3.29       27.75     24.26 o
   1  12  11       13.61       17.65     17.21 o
   2  12  11        2.07      -14.51     23.32 o
   3  12  11        6.59      -10.33     11.45 o
  -2  13  11       10.03       22.16     13.04 o
  -1  13  11        5.72        3.39     10.44 o
   0  13  11       10.28       19.03     14.27 o
   1  13  11        5.99       13.36     13.73 o
   2  13  11       10.38       16.07     17.83 o
   0  14  11        0.00       -4.77     10.17 o
   0   0  12      159.15      172.21     18.91 o
   1   0  12      466.06      486.15     28.79 o
   2   0  12       86.97       65.46     14.18 o
   3   0  12      732.54      681.43     41.47 o
   4   0  12      140.40      141.57     40.17 o
   5   0  12        7.38       16.46     18.21 o
   6   0  12       19.43       24.26     29.30 o
   7   0  12       16.80      -18.96     18.96 o
  -6   1  12        7.21      -26.78     26.78 o
  -5   1  12       31.95       34.83     23.57 o
  -4   1  12      257.89      223.97     34.18 o
  -3   1  12      223.46      169.21     34.33 o
  -2   1  12       42.16       35.48     15.67 o
  -1   1  12       75.12       68.26     12.71 o
   0   1  12     2226.89     2287.69    106.58 o
   1   1  12       71.35       73.47     11.37 o
   2   1  12       39.73       48.99      9.93 o
   3   1  12      220.26      196.03     22.24 o
   4   1  12      252.95      253.04     26.73 o
   5   1  12       31.69        1.23     17.08 o
   6   1  12        7.10       -1.35     28.06 o
  -6   2  12        4.66      -13.17     24.60 o
  -5   2  12       10.49        3.95     15.42 o
  -4   2  12      344.09      297.50     42.60 o
  -3   2  12      429.57      452.68     40.46 o
  -2   2  12       16.22       18.27     15.25 o
  -1   2  12      220.72      211.21     21.09 o
   0   2  12      518.23      520.32     30.42 o
   1   2  12      225.74      220.39     16.53 o
   2   2  12       15.86       19.61      9.58 o
   3   2  12      424.10      450.78     32.38 o
   4   2  12      342.82      346.39     30.09 o
   5   2  12        9.56      -13.66     21.95 o
   6   2  12        4.33       15.95     22.28 o
  -6   3  12        1.15       13.72     17.78 o
  -5   3  12       41.37       33.91     17.69 o
  -4   3  12      287.05      350.60     42.79 o
  -3   3  12      226.46      280.78     35.51 o
  -2   3  12      242.03      249.80     20.31 o
  -1   3  12      446.24      487.05     33.38 o
   0   3  12      120.03      102.62     15.80 o
   1   3  12      457.13      475.02     25.81 o
   2   3  12      243.81      237.89     19.01 o
   3   3  12      218.20      214.92     24.01 o
   4   3  12      283.86      298.15     32.51 o
   5   3  12       40.82       44.03     21.13 o
   6   3  12        1.22      -17.35     18.98 o
  -6   4  12        6.02       16.09     15.07 o
  -5   4  12       20.65        2.22     19.65 o
  -4   4  12      182.87      200.60     23.67 o
  -3   4  12      390.84      423.62     31.29 o
  -2   4  12       78.01      101.95     17.80 o
  -1   4  12      453.90      474.45     32.19 o
   0   4  12      168.94      219.06     23.11 o
   1   4  12      448.48      509.42     29.88 o
   2   4  12       77.19       86.37     17.28 o
   3   4  12      392.50      409.53     35.41 o
   4   4  12      183.45      209.68     37.83 o
   5   4  12       19.51      -16.02     16.02 o
   6   4  12        5.85       24.81     17.78 o
  -6   5  12       19.34       12.29     14.74 o
  -5   5  12       10.88       15.00     16.80 o
  -4   5  12       22.17       51.23     18.33 o
  -3   5  12      126.95      129.97     20.44 o
  -2   5  12       75.92       70.52     15.24 o
  -1   5  12      227.41      255.58     19.96 o
   0   5  12     1414.09     1453.48     66.63 o
   1   5  12      228.78      243.12     33.79 o
   2   5  12       75.21       58.08     16.78 o
   3   5  12      132.25      124.70     33.58 o
   4   5  12       20.64      -19.09     19.09 o
   5   5  12       10.10        4.81     20.05 o
   6   5  12       20.03       53.11     26.87 o
  -6   6  12        1.01       12.78     11.06 o
  -5   6  12       25.31        0.95     15.52 o
  -4   6  12       29.88       69.84     25.43 o
  -3   6  12       30.66       21.75     17.48 o
  -2   6  12      117.44      121.97     18.03 o
  -1   6  12      274.77      373.45     35.87 o
   0   6  12       30.39       35.09     14.31 o
   1   6  12      274.33      251.76     34.64 o
   2   6  12      113.84       85.79     20.23 o
   3   6  12       32.12       23.80     23.26 o
   4   6  12       30.05       45.56     33.76 o
   5   6  12       24.41       20.52     22.10 o
   6   6  12        1.03        9.53     14.49 o
  -6   7  12        1.49       -8.69      9.82 o
  -5   7  12        9.20       -2.26     14.25 o
  -4   7  12       24.34       33.33     18.63 o
  -3   7  12        4.85       -2.62     17.39 o
  -2   7  12      239.17      271.13     33.61 o
  -1   7  12        3.80       29.51     15.25 o
   0   7  12      332.04      335.11     26.90 o
   1   7  12        3.87       46.74     21.29 o
   2   7  12      245.16      273.05     28.15 o
   3   7  12        5.20        0.00     22.28 o
   4   7  12       24.42       -2.91     27.57 o
   5   7  12        9.56       24.83     20.52 o
   6   7  12        1.74       -2.59     12.79 o
  -5   8  12        0.95      -12.11     12.33 o
  -4   8  12       10.00       10.47     16.02 o
  -3   8  12       66.16       97.10     20.77 o
  -2   8  12       13.60       33.61     18.55 o
  -1   8  12       36.08       43.02     16.95 o
   0   8  12      138.54      169.40     23.54 o
   1   8  12       36.16       18.67     25.94 o
   2   8  12       14.67      -12.27     16.01 o
   3   8  12       65.37       30.95     48.28 o
   4   8  12        9.76       -8.18     24.79 o
   5   8  12        0.90      -11.89     17.08 o
  -5   9  12       15.58       24.28     12.25 o
  -4   9  12       23.10       14.26     15.19 o
  -3   9  12       10.12        3.13     17.39 o
  -2   9  12       41.23       38.28     16.57 o
  -1   9  12       88.27       71.19     22.69 o
   0   9  12       28.05        3.66     21.47 o
   1   9  12       90.02       90.47     21.04 o
   2   9  12       40.07       22.88     21.34 o
   3   9  12       10.22        7.71     20.86 o
   4   9  12       23.22        8.74     30.20 o
   5   9  12       15.20        5.24     11.59 o
  -4  10  12        5.86        9.19     13.30 o
  -3  10  12        0.62      -15.96     15.96 o
  -2  10  12        2.33       -4.46     15.40 o
  -1  10  12       28.01       29.32     18.36 o
   0  10  12        0.89       11.84     21.75 o
   1  10  12       29.03        8.18     21.29 o
   2  10  12        2.51       18.89     17.89 o
   3  10  12        0.56       16.93     18.25 o
   4  10  12        5.69       16.37     13.49 o
  -4  11  12        2.86       10.51     10.39 o
  -3  11  12       27.18       20.37     13.76 o
  -2  11  12       10.99        3.04     17.42 o
  -1  11  12       59.03       70.17     16.57 o
   0  11  12        0.15      -18.15     18.15 o
   1  11  12       58.35       49.19     21.10 o
   2  11  12       11.15       -1.67     17.99 o
   3  11  12       26.24       36.22     16.65 o
   4  11  12        2.81       -0.33     11.90 o
  -3  12  12       13.71       -9.71     12.11 o
  -2  12  12        0.38        4.92     13.91 o
  -1  12  12        8.02        6.72     13.80 o
   0  12  12        7.50        3.39     16.50 o
   1  12  12        7.65        2.22     16.89 o
   2  12  12        0.41       -8.30     18.93 o
   3  12  12       14.00       11.56     12.06 o
  -2  13  12        9.59       11.31     11.50 o
  -1  13  12        4.93       -0.78      9.85 o
   0  13  12       17.48       23.15     14.10 o
   1  13  12        5.14       -6.53     11.95 o
   2  13  12        9.50       -9.45     23.80 o
   1   0  13      551.22      535.12     31.45 o
   2   0  13      221.10      219.50     19.67 o
   3   0  13      579.64      524.74     46.62 o
   4   0  13       25.08        2.52     28.79 o
   5   0  13       46.94       80.93     22.35 o
   6   0  13        1.19       13.84     21.04 o
  -6   1  13       11.35       38.02     28.96 o
  -5   1  13        5.08      -21.14     21.14 o
  -4   1  13      183.55      226.52     35.48 o
  -3   1  13       91.88       59.64     23.30 o
  -2   1  13       50.80       27.28     18.42 o
  -1   1  13      228.76      224.24     19.26 o
   0   1  13      554.87      568.26     44.12 o
   1   1  13      228.23      238.10     17.67 o
   2   1  13       50.04       50.46     10.86 o
   3   1  13       91.46       98.38     18.44 o
   4   1  13      185.81      197.09     25.14 o
   5   1  13        4.81       -2.39     16.57 o
   6   1  13       11.18       -6.21     29.92 o
  -6   2  13        3.20      -36.02     36.09 o
  -5   2  13       45.03       43.41     17.17 o
  -4   2  13      103.33       61.26     23.16 o
  -3   2  13      171.83      159.21     21.88 o
  -2   2  13      292.29      319.62     31.38 o
  -1   2  13      325.07      344.03     34.51 o
   0   2  13     2566.36     2608.55    111.36 o
   1   2  13      314.34      308.67     22.65 o
   2   2  13      293.59      291.75     18.27 o
   3   2  13      179.91      207.05     22.95 o
   4   2  13       99.85      131.73     21.64 o
   5   2  13       44.24       70.87     20.09 o
   6   2  13        3.75       -8.02     25.39 o
  -6   3  13        3.26       -3.48     14.18 o
  -5   3  13        5.88       12.76     16.25 o
  -4   3  13       17.16       43.85     17.59 o
  -3   3  13      301.57      293.03     28.83 o
  -2   3  13      562.79      570.69     30.90 o
  -1   3  13      139.18      178.10     19.36 o
   0   3  13       32.89       17.68     12.22 o
   1   3  13      138.22       88.80     26.49 o
   2   3  13      561.34      588.31     33.31 o
   3   3  13      301.78      300.99     26.77 o
   4   3  13       17.02       17.94     18.07 o
   5   3  13        5.34       -5.79     18.14 o
   6   3  13        3.32        7.99     17.62 o
  -6   4  13       29.50       18.02     15.26 o
  -5   4  13        6.34       12.20     15.99 o
  -4   4  13       77.81       87.85     20.34 o
  -3   4  13       92.53      125.54     20.81 o
  -2   4  13      158.20      173.42     20.92 o
  -1   4  13      239.87      228.41     20.45 o
   0   4  13      707.16      698.58     42.86 o
   1   4  13      242.37      209.82     17.96 o
   2   4  13      157.15      144.94     18.57 o
   3   4  13       93.58      119.06     23.47 o
   4   4  13       79.33      112.65     24.89 o
   5   4  13        6.53       11.17     18.66 o
   6   4  13       29.22       47.20     19.11 o
  -6   5  13        0.24       -5.36     11.02 o
  -5   5  13        4.94       20.88     17.49 o
  -4   5  13        8.83       -4.32     17.19 o
  -3   5  13      373.37      385.84     30.99 o
  -2   5  13       86.78       58.89     18.89 o
  -1   5  13       51.55       69.44     13.83 o
   0   5  13      725.04      726.35     57.38 o
   1   5  13       51.23       51.15     29.03 o
   2   5  13       87.85       55.47     21.38 o
   3   5  13      372.23      330.63     49.92 o
   4   5  13        8.77      -12.18     23.34 o
   5   5  13        4.88      -14.51     30.49 o
   6   5  13        0.30      -12.24     12.24 o
  -6   6  13        1.28        0.84     10.62 o
  -5   6  13       72.39       55.76     20.00 o
  -4   6  13       27.65       33.87     18.91 o
  -3   6  13       71.03       51.94     20.06 o
  -2   6  13      124.82      157.28     19.80 o
  -1   6  13      184.44      168.70     20.60 o
   0   6  13       32.88       18.15     13.86 o
   1   6  13      187.43      222.26     28.82 o
   2   6  13      125.97      172.35     27.30 o
   3   6  13       72.83      122.47     35.72 o
   4   6  13       28.89       57.57     30.97 o
   5   6  13       72.68       53.56     25.29 o
   6   6  13        1.47       -1.40     13.54 o
  -5   7  13       13.29       23.26     15.22 o
  -4   7  13       10.33       15.64     17.36 o
  -3   7  13       16.27      -16.64     16.64 o
  -2   7  13      131.37      124.20     20.26 o
  -1   7  13      176.07      214.51     22.55 o
   0   7  13       22.36       19.78     13.31 o
   1   7  13      176.55      120.81     26.56 o
   2   7  13      129.86       92.06     42.36 o
   3   7  13       16.42       -2.80     27.35 o
   4   7  13       10.01      -20.00     24.68 o
   5   7  13       13.24       45.62     23.18 o
  -5   8  13        3.66        8.37     12.80 o
  -4   8  13       13.47       10.03     15.76 o
  -3   8  13       40.04       39.27     18.74 o
  -2   8  13        9.23       -2.00     16.00 o
  -1   8  13      388.28      436.82     32.14 o
   0   8  13      111.06      133.91     27.14 o
   1   8  13      384.43      507.98     61.18 o
   2   8  13        8.57       45.29     22.99 o
   3   8  13       39.90       20.27     30.92 o
   4   8  13       12.93       21.85     24.78 o
   5   8  13        3.91       46.73     19.64 o
  -5   9  13        0.32       -7.16     10.83 o
  -4   9  13        2.50      -15.27     15.27 o
  -3   9  13       20.40       34.73     18.39 o
  -2   9  13        4.36       -1.86     15.35 o
  -1   9  13       69.10       86.21     26.34 o
   0   9  13        1.35      -14.41     20.83 o
   1   9  13       69.27       94.66     23.88 o
   2   9  13        4.31       27.32     25.53 o
   3   9  13       20.12       23.46     23.34 o
   4   9  13        2.63        3.49     16.43 o
   5   9  13        0.26        0.04     10.88 o
  -4  10  13       19.56       36.57     13.60 o
  -3  10  13       20.72       22.24     22.44 o
  -2  10  13      114.04       82.43     21.07 o
  -1  10  13        1.31        0.32     17.01 o
   0  10  13      171.54      235.53     32.03 o
   1  10  13        1.49      -10.12     19.28 o
   2  10  13      111.99      114.79     42.38 o
   3  10  13       20.94       24.62     17.86 o
   4  10  13       19.81       12.18     18.28 o
  -4  11  13        1.25       -4.30      9.93 o
  -3  11  13        8.36       12.90     16.24 o
  -2  11  13       12.07       -4.32     16.68 o
  -1  11  13        4.24        4.34     16.63 o
   0  11  13        5.46        0.39     18.62 o
   1  11  13        4.24       -3.57     18.12 o
   2  11  13       11.99       59.30     20.03 o
   3  11  13        8.37       -3.73     13.92 o
   4  11  13        1.27       -0.68     10.18 o
  -3  12  13        2.07        3.63      9.81 o
  -2  12  13       35.15       16.64     15.22 o
  -1  12  13       14.08       -5.31     12.39 o
   0  12  13       12.63        5.30     15.25 o
   1  12  13       13.94       13.49     15.91 o
   2  12  13       35.62       65.99     37.63 o
   3  12  13        2.21       16.32     11.91 o
  -2  13  13        5.08       18.36     11.96 o
  -1  13  13        0.31       -2.93      9.80 o
   0  13  13        0.76        4.65     12.71 o
   1  13  13        0.31       14.09     12.52 o
   2  13  13        5.12       27.89     17.52 o
   0   0  14      778.61      703.25    118.24 o
   1   0  14      240.89      250.92     20.21 o
   2   0  14       74.05       51.26     15.82 o
   3   0  14      423.65      458.65     43.66 o
   4   0  14      152.64      214.99     32.28 o
   5   0  14        5.99       -5.13     19.70 o
   6   0  14        0.61       20.66     37.27 o
  -6   1  14        9.81       32.28     22.90 o
  -5   1  14       23.92       10.64     35.36 o
  -4   1  14       57.20       20.53     23.02 o
  -3   1  14      170.52      135.33     30.79 o
  -2   1  14      236.33      204.62     31.23 o
  -1   1  14       78.98       62.74     13.60 o
   0   1  14       37.91       21.90     12.53 o
   1   1  14       80.23       66.57     14.93 o
   2   1  14      236.43      250.18     21.19 o
   3   1  14      168.12      185.73     27.93 o
   4   1  14       57.55       30.20     18.63 o
   5   1  14       24.11      -21.80     21.80 o
   6   1  14        9.86       -2.17     24.11 o
  -6   2  14        3.31        7.34     20.27 o
  -5   2  14       83.60       51.83     23.44 o
  -4   2  14      380.58      392.90     43.93 o
  -3   2  14       21.97       16.78     27.69 o
  -2   2  14      204.90      243.10     25.97 o
  -1   2  14       47.72       44.08     15.80 o
   0   2  14       14.11       25.00     12.96 o
   1   2  14       44.61       49.81     13.76 o
   2   2  14      205.33      208.40     17.93 o
   3   2  14       23.87       18.91     16.15 o
   4   2  14      375.95      399.77     37.61 o
   5   2  14       82.28       90.01     22.75 o
   6   2  14        3.03       -5.32     23.25 o
  -6   3  14        5.49       32.89     21.31 o
  -5   3  14        1.28       -2.45     15.44 o
  -4   3  14        6.06       -5.68     20.52 o
  -3   3  14      485.04      547.82     72.23 o
  -2   3  14       53.86       45.85     15.56 o
  -1   3  14      477.82      501.72     31.49 o
   0   3  14       25.29       26.58     13.88 o
   1   3  14      482.28      464.16     30.14 o
   2   3  14       55.55       53.00     16.25 o
   3   3  14      488.36      547.37     41.89 o
   4   3  14        6.09        1.88     22.53 o
   5   3  14        1.75       -1.30     18.54 o
   6   3  14        5.60        4.80     16.99 o
  -6   4  14        3.12        5.63     12.01 o
  -5   4  14        6.91       21.57     17.19 o
  -4   4  14       29.95       15.01     18.19 o
  -3   4  14        5.59       24.05     17.01 o
  -2   4  14       77.64       42.20     14.60 o
  -1   4  14      245.02      313.16     44.38 o
   0   4  14       18.03       16.02     15.92 o
   1   4  14      243.99      256.93     25.44 o
   2   4  14       76.59       74.77     19.99 o
   3   4  14        5.79       29.47     36.80 o
   4   4  14       29.61       45.92     22.52 o
   5   4  14        7.03       18.03     17.98 o
   6   4  14        3.06        2.36     23.25 o
  -6   5  14        2.34        2.59     11.13 o
  -5   5  14       13.42        9.35     16.15 o
  -4   5  14        3.22       22.87     17.96 o
  -3   5  14       31.36       25.00     18.28 o
  -2   5  14      153.39      212.93     23.03 o
  -1   5  14      929.63      932.94     47.47 o
   0   5  14      298.09      280.50     27.48 o
   1   5  14      923.07      925.90     54.14 o
   2   5  14      155.54      154.69     26.85 o
   3   5  14       34.34        5.09     23.08 o
   4   5  14        3.25       -9.93     21.74 o
   5   5  14       13.57       -2.10     21.42 o
   6   5  14        2.48       15.00     13.46 o
  -6   6  14        5.45       -5.75     10.43 o
  -5   6  14        3.73       -3.38     14.28 o
  -4   6  14       12.04        0.06     17.27 o
  -3   6  14       83.16       89.47     21.55 o
  -2   6  14      332.56      306.30     25.09 o
  -1   6  14      116.25      171.92     20.72 o
   0   6  14      559.26      601.43     41.66 o
   1   6  14      118.77       98.54     38.70 o
   2   6  14      337.39      331.84     58.69 o
   3   6  14       81.85      123.56     37.70 o
   4   6  14       12.14        7.17     31.25 o
   5   6  14        4.04      -14.16     20.20 o
   6   6  14        5.80        2.02     14.11 o
  -5   7  14        2.40       -0.51     14.17 o
  -4   7  14       45.53       44.69     18.75 o
  -3   7  14       24.05        8.45     17.54 o
  -2   7  14       79.57       56.90     18.98 o
  -1   7  14       28.08       26.18     15.37 o
   0   7  14      261.55      275.94     22.84 o
   1   7  14       28.39       41.24     31.25 o
   2   7  14       77.59      130.88     26.28 o
   3   7  14       24.52      -19.32     36.55 o
   4   7  14       45.27       32.62     27.26 o
   5   7  14        2.37      -16.57     16.57 o
  -5   8  14        2.52       13.12     12.32 o
  -4   8  14       39.07       13.17     16.10 o
  -3   8  14        9.08      -15.58     17.42 o
  -2   8  14        4.16      -15.48     15.81 o
  -1   8  14       58.28       90.58     25.71 o
   0   8  14       70.79       73.57     20.27 o
   1   8  14       57.75       75.82     21.38 o
   2   8  14        4.54       20.96     20.90 o
   3   8  14        9.32       -8.17     26.23 o
   4   8  14       39.40       45.09     26.86 o
   5   8  14        2.34       -4.04     15.59 o
  -5   9  14        3.40       -5.94     10.19 o
  -4   9  14       15.76       21.90     14.32 o
  -3   9  14       21.59       28.73     17.22 o
  -2   9  14       74.54       50.50     18.87 o
  -1   9  14       83.75       96.15     19.58 o
   0   9  14        0.27       -1.60     17.79 o
   1   9  14       83.59       57.35     25.75 o
   2   9  14       75.60       49.16     21.67 o
   3   9  14       20.76       16.95     21.12 o
   4   9  14       15.91       23.10     17.05 o
   5   9  14        3.34       -4.57     10.25 o
  -4  10  14        4.93       -3.20     15.74 o
  -3  10  14       13.30       23.88     15.93 o
  -2  10  14       65.38       67.67     20.03 o
  -1  10  14       18.53       23.01     18.21 o
   0  10  14        2.99        5.91     16.62 o
   1  10  14       17.95        0.32     19.22 o
   2  10  14       64.99       44.26     21.67 o
   3  10  14       12.92       19.20     23.28 o
   4  10  14        4.83      -12.14     12.14 o
  -3  11  14       15.68        7.60     12.07 o
  -2  11  14        0.52       -4.18     16.78 o
  -1  11  14       75.70       56.87     17.52 o
   0  11  14        1.65       25.33     15.98 o
   1  11  14       75.84       68.06     23.62 o
   2  11  14        0.54       -9.00     45.05 o
   3  11  14       16.18        1.83     15.10 o
  -3  12  14        8.37        8.12     10.75 o
  -2  12  14        1.20       13.40     12.72 o
  -1  12  14        6.65        8.61     12.82 o
   0  12  14        4.57       -8.81     12.09 o
   1  12  14        6.83       23.44     15.82 o
   2  12  14        1.26      -17.23     17.37 o
   3  12  14        8.31       18.00     15.81 o
  -1  13  14       19.02        3.41      9.57 o
   0  13  14        2.53        1.70      9.94 o
   1  13  14       18.87       38.91     13.16 o
   1   0  15       10.71      -12.81     12.81 o
   2   0  15       33.65        0.44     14.31 o
   3   0  15        1.68       -0.94     20.50 o
   4   0  15        0.61       -9.49     21.10 o
   5   0  15        1.19       19.17     22.05 o
   6   0  15       11.87        5.16     25.53 o
  -6   1  15        6.92       29.61     22.99 o
  -5   1  15       50.40       27.12     25.98 o
  -4   1  15        0.43       -2.42     23.95 o
  -3   1  15       36.84       28.97     22.23 o
  -2   1  15      367.32      380.78     33.12 o
  -1   1  15      497.42      494.17     31.61 o
   0   1  15      475.95      448.56     28.59 o
   1   1  15      488.35      549.28     32.41 o
   2   1  15      366.74      419.40     28.63 o
   3   1  15       37.42       25.09     25.18 o
   4   1  15        0.64      -12.72     19.36 o
   5   1  15       50.16       50.03     37.13 o
   6   1  15        7.39       36.46     25.60 o
  -6   2  15        0.58        5.09     19.78 o
  -5   2  15       36.99       16.73     20.86 o
  -4   2  15       12.94       18.24     24.11 o
  -3   2  15       18.36       25.56     28.71 o
  -2   2  15      159.93      145.02     37.65 o
  -1   2  15      146.93      178.08     24.14 o
   0   2  15      323.92      339.05     24.81 o
   1   2  15      143.57      143.61     25.21 o
   2   2  15      158.15      141.17     19.11 o
   3   2  15       19.52      -17.24     17.24 o
   4   2  15       12.13      -12.13     18.69 o
   5   2  15       36.21       36.92     19.33 o
   6   2  15        0.69      -20.03     20.03 o
  -6   3  15        0.73       -0.07     18.80 o
  -5   3  15       10.30       39.04     20.70 o
  -4   3  15      232.19      269.42     26.81 o
  -3   3  15      353.24      316.37     34.41 o
  -2   3  15       49.16       43.41     17.32 o
  -1   3  15       14.12       19.81     14.89 o
   0   3  15      776.30      802.37     42.77 o
   1   3  15       13.63       12.36     18.70 o
   2   3  15       53.71       83.25     17.57 o
   3   3  15      350.12      327.08     33.30 o
   4   3  15      230.98      163.45     28.22 o
   5   3  15       10.42       22.51     18.64 o
   6   3  15        0.61        5.77     21.24 o
  -6   4  15        1.03        8.58     11.44 o
  -5   4  15       27.10       27.49     16.95 o
  -4   4  15        7.90        4.04     17.53 o
  -3   4  15      166.43      151.00     22.08 o
  -2   4  15       72.83       68.54     17.12 o
  -1   4  15      165.80      119.80     22.39 o
   0   4  15      146.26      114.66     20.11 o
   1   4  15      164.93      161.78     19.49 o
   2   4  15       73.95      110.66     17.20 o
   3   4  15      166.54      148.07     30.48 o
   4   4  15        7.93        4.58     21.17 o
   5   4  15       27.71       20.82     18.34 o
   6   4  15        1.17       -0.18     12.49 o
  -6   5  15        8.16        7.13     11.39 o
  -5   5  15       65.00       40.39     16.36 o
  -4   5  15       77.28       50.78     29.05 o
  -3   5  15       62.61       93.89     26.35 o
  -2   5  15        0.06       10.80     14.23 o
  -1   5  15       98.75       98.50     25.75 o
   0   5  15      461.45      497.39     36.56 o
   1   5  15       98.31      121.11     21.03 o
   2   5  15        0.24        4.33     18.28 o
   3   5  15       64.33       53.55     25.94 o
   4   5  15       78.39       88.34     26.32 o
   5   5  15       64.97       59.46     20.98 o
   6   5  15        8.24        0.95     12.14 o
  -5   6  15        7.59       -2.38     14.83 o
  -4   6  15       10.33       -6.37     16.94 o
  -3   6  15       10.74      -18.15     18.15 o
  -2   6  15      107.03       95.68     18.44 o
  -1   6  15      113.27       91.18     22.28 o
   0   6  15        5.75       -3.19     16.76 o
   1   6  15      114.21      141.66     22.63 o
   2   6  15      106.96      109.67     25.81 o
   3   6  15       10.60       19.48     27.05 o
   4   6  15       10.84       -4.63     26.96 o
   5   6  15        7.78       24.46     31.85 o
  -5   7  15       19.97        7.40     13.82 o
  -4   7  15       11.68        3.86     16.72 o
  -3   7  15       34.58       55.62     19.93 o
  -2   7  15       51.25       21.22     16.00 o
  -1   7  15      279.78      313.60     26.90 o
   0   7  15       25.12       19.44     18.27 o
   1   7  15      276.35      280.53     29.44 o
   2   7  15       51.32       93.20     24.33 o
   3   7  15       36.18       43.53     32.34 o
   4   7  15       11.64       -4.33     23.18 o
   5   7  15       20.70       20.82     19.70 o
  -5   8  15        2.63      -10.25     11.45 o
  -4   8  15        7.22        6.62     15.17 o
  -3   8  15       44.91       45.91     19.79 o
  -2   8  15        6.20       10.10     16.25 o
  -1   8  15       66.54       54.89     17.09 o
   0   8  15      120.73       73.81     45.97 o
   1   8  15       65.27       52.08     26.95 o
   2   8  15        6.34       21.36     21.27 o
   3   8  15       46.18       -2.85     25.71 o
   4   8  15        7.13      -31.29     31.29 o
   5   8  15        2.51       -9.15     14.54 o
  -4   9  15       12.83       25.68     14.24 o
  -3   9  15       51.65       56.61     18.36 o
  -2   9  15       25.45       34.10     18.08 o
  -1   9  15       21.87       22.87     18.29 o
   0   9  15      198.32      181.43     25.76 o
   1   9  15       21.49       11.84     18.94 o
   2   9  15       25.39       20.92     19.50 o
   3   9  15       51.39       99.64     30.10 o
   4   9  15       13.01       17.63     20.44 o
  -4  10  15        1.93        6.43     11.69 o
  -3  10  15        8.27       -7.54     14.00 o
  -2  10  15       50.02       40.57     18.37 o
  -1  10  15        7.12       19.30     17.68 o
   0  10  15       14.82       14.69     20.44 o
   1  10  15        7.24       20.56     20.54 o
   2  10  15       50.27       46.06     21.53 o
   3  10  15        8.03      -12.78     15.24 o
   4  10  15        1.81       -0.49     14.76 o
  -3  11  15        7.37       -1.71     11.94 o
  -2  11  15       26.30        6.00     16.34 o
  -1  11  15       14.49       -1.14     14.02 o
   0  11  15       83.42       73.15     18.70 o
   1  11  15       14.32        9.38     17.27 o
   2  11  15       25.55       17.71     23.84 o
   3  11  15        7.44      -12.08     12.08 o
  -2  12  15       18.85       11.11     13.38 o
  -1  12  15        4.35       17.56     12.12 o
   0  12  15        0.51        0.50     12.49 o
   1  12  15        4.32       26.29     14.68 o
   2  12  15       18.79       19.72     18.08 o
  -1  13  15        4.79       -3.67      8.84 o
   0  13  15        0.04       -3.21      9.44 o
   1  13  15        4.78        3.19     10.69 o
   0   0  16        0.12      -17.33     17.33 o
   1   0  16       18.02        2.53     14.33 o
   2   0  16       93.69       84.34     17.39 o
   3   0  16       12.78       25.19     21.32 o
   4   0  16      692.89      610.97     54.12 o
   5   0  16        1.44      -18.29     19.68 o
   6   0  16        0.01       -0.21     21.64 o
  -6   1  16        2.13       14.24     19.70 o
  -5   1  16       20.54        0.52     30.46 o
  -4   1  16      121.23       65.92     39.33 o
  -3   1  16       13.53       15.50     20.50 o
  -2   1  16       79.41      103.48     20.81 o
  -1   1  16       67.23       51.32     20.66 o
   0   1  16      156.46      157.50     28.09 o
   1   1  16       67.26       85.65     13.17 o
   2   1  16       79.39       79.35     16.54 o
   3   1  16       14.45       10.36     18.84 o
   4   1  16      121.43      158.21     26.85 o
   5   1  16       19.93      -11.52     19.64 o
   6   1  16        2.23       -4.51     32.72 o
  -6   2  16        4.80       26.49     15.62 o
  -5   2  16       20.37        9.49     20.66 o
  -4   2  16        2.88      -21.36     21.36 o
  -3   2  16      413.14      478.32     45.49 o
  -2   2  16       34.49       12.64     17.39 o
  -1   2  16      146.88      114.09     20.94 o
   0   2  16      859.07      854.02     44.50 o
   1   2  16      153.29      145.19     18.00 o
   2   2  16       37.53       46.47     15.17 o
   3   2  16      413.22      442.49     40.96 o
   4   2  16        2.56       -7.54     19.49 o
   5   2  16       20.65       -6.97     16.77 o
   6   2  16        4.99       -4.22     15.59 o
  -6   3  16        3.74       24.09     17.12 o
  -5   3  16       34.68       29.44     20.26 o
  -4   3  16       99.66       54.75     34.75 o
  -3   3  16        1.43       -6.76     19.71 o
  -2   3  16       20.70        3.48     15.65 o
  -1   3  16       48.29        7.78     15.94 o
   0   3  16      207.20      216.24     21.09 o
   1   3  16       49.10       53.24     15.25 o
   2   3  16       21.47       34.08     16.72 o
   3   3  16        1.42       -8.80     18.09 o
   4   3  16       99.84       68.96     32.48 o
   5   3  16       34.14       26.53     18.38 o
   6   3  16        3.54       10.26     12.78 o
  -6   4  16        6.55      -12.30     12.92 o
  -5   4  16        4.11        3.19     15.06 o
  -4   4  16       24.49        0.95     27.15 o
  -3   4  16       30.92       22.80     18.62 o
  -2   4  16      180.76      205.71     23.25 o
  -1   4  16     1063.70     1089.86     56.29 o
   0   4  16        9.94        8.51     17.00 o
   1   4  16     1059.29     1125.91     55.23 o
   2   4  16      182.52      204.22     21.14 o
   3   4  16       29.32      -21.24     21.24 o
   4   4  16       24.99       14.87     22.26 o
   5   4  16        4.77       20.06     18.13 o
   6   4  16        6.56       -0.33     12.67 o
  -6   5  16        2.96        6.77     20.83 o
  -5   5  16        5.10       -8.59     14.75 o
  -4   5  16       20.02       54.74     18.98 o
  -3   5  16      121.23       96.45     30.97 o
  -2   5  16      166.99      169.93     20.04 o
  -1   5  16      175.47      169.74     23.83 o
   0   5  16       39.16       70.42     19.30 o
   1   5  16      177.14      185.22     24.05 o
   2   5  16      168.39      145.02     20.20 o
   3   5  16      121.20      127.55     28.00 o
   4   5  16       19.97       42.59     28.24 o
   5   5  16        5.27       -9.04     17.17 o
   6   5  16        3.13       -1.77     21.13 o
  -5   6  16        7.69       12.21     14.19 o
  -4   6  16       35.52       51.01     19.14 o
  -3   6  16       47.23       75.47     25.39 o
  -2   6  16       28.35       18.24     15.97 o
  -1   6  16       15.53       -1.28     20.37 o
   0   6  16      470.59      492.62     37.71 o
   1   6  16       14.73        0.51     24.04 o
   2   6  16       30.38        5.63     21.17 o
   3   6  16       47.59       35.62     31.42 o
   4   6  16       35.59       85.94     30.23 o
   5   6  16        7.81       43.32     21.15 o
  -5   7  16        0.32       -5.90     12.56 o
  -4   7  16        7.55        4.64     15.96 o
  -3   7  16        5.96        9.38     18.20 o
  -2   7  16       36.73       18.86     16.30 o
  -1   7  16      126.32       90.32     19.42 o
   0   7  16       53.10       47.89     19.23 o
   1   7  16      125.93      161.91     27.22 o
   2   7  16       36.51       37.08     22.59 o
   3   7  16        6.31       20.43     29.22 o
   4   7  16        7.58        8.37     30.38 o
   5   7  16        0.33       -2.15     19.41 o
  -5   8  16        2.60       13.81     11.56 o
  -4   8  16       63.73       43.97     16.66 o
  -3   8  16        2.26       10.16     17.64 o
  -2   8  16        4.08       11.29     15.60 o
  -1   8  16       44.21       28.45     16.55 o
   0   8  16      186.83      201.93     27.70 o
   1   8  16       43.21       30.51     18.62 o
   2   8  16        4.05      -22.37     22.37 o
   3   8  16        2.20        1.62     26.17 o
   4   8  16       63.72       31.22     45.45 o
   5   8  16        2.77       -2.51     14.80 o
  -4   9  16       17.66       17.41     13.68 o
  -3   9  16        1.78      -14.46     14.46 o
  -2   9  16       13.16        0.73     17.27 o
  -1   9  16       10.38        9.32     17.71 o
   0   9  16        1.16        1.38     17.35 o
   1   9  16       10.42        0.71     16.99 o
   2   9  16       13.03      -15.64     20.62 o
   3   9  16        1.75       11.19     22.78 o
   4   9  16       17.33       -4.21     17.74 o
  -4  10  16        1.31        8.42     11.61 o
  -3  10  16       32.33       35.46     14.86 o
  -2  10  16        2.48       -6.32     18.93 o
  -1  10  16       45.51       52.88     18.72 o
   0  10  16        4.82       -6.58     16.41 o
   1  10  16       45.81       39.06     20.77 o
   2  10  16        2.29      -17.37     17.37 o
   3  10  16       32.52       29.69     16.77 o
   4  10  16        1.30       -2.61     11.39 o
  -3  11  16        2.63        9.14     12.35 o
  -2  11  16        0.71      -11.33     14.94 o
  -1  11  16       14.18        2.04     15.29 o
   0  11  16        8.40       33.95     15.74 o
   1  11  16       14.25       18.41     17.01 o
   2  11  16        0.72       -3.75     20.12 o
   3  11  16        2.56        0.47     11.84 o
  -2  12  16        8.70        3.24     12.11 o
  -1  12  16       33.24        1.42     11.26 o
   0  12  16        3.69       -9.66     11.16 o
   1  12  16       33.43       15.80     16.16 o
   2  12  16        9.03       -6.01     16.69 o
   1   0  17      718.80      727.79     41.22 o
   2   0  17       45.34       21.79     17.38 o
   3   0  17       34.03       96.28     25.86 o
   4   0  17        1.65        4.92     22.08 o
   5   0  17       46.37       21.26     21.62 o
   6   0  17        0.84       -3.76     14.67 o
  -6   1  17        2.50        0.26     15.50 o
  -5   1  17       25.15       37.72     36.39 o
  -4   1  17        3.46       47.73     25.78 o
  -3   1  17        9.93      -11.68     33.38 o
  -2   1  17        5.95      -15.28     15.28 o
  -1   1  17      388.42      397.01     26.36 o
   0   1  17      155.47      136.77     30.36 o
   1   1  17      380.99      314.35     25.02 o
   2   1  17        5.65        0.22     13.68 o
   3   1  17        9.48       27.03     19.09 o
   4   1  17        3.30       -1.25     22.11 o
   5   1  17       25.10       63.07     23.48 o
   6   1  17        2.46       15.29     14.83 o
  -6   2  17        2.99       11.37     14.22 o
  -5   2  17       82.85       93.25     23.40 o
  -4   2  17       53.08       33.60     25.85 o
  -3   2  17      287.34      329.16     39.81 o
  -2   2  17      127.56       94.93     21.90 o
  -1   2  17      114.91       92.09     20.00 o
   0   2  17       63.77       58.63     15.70 o
   1   2  17      113.92      109.00     17.17 o
   2   2  17      126.12      158.99     19.86 o
   3   2  17      284.20      304.75     40.73 o
   4   2  17       52.28       33.52     25.19 o
   5   2  17       83.26       79.24     26.61 o
   6   2  17        3.05      -17.25     17.43 o
  -6   3  17        1.58       18.48     14.53 o
  -5   3  17        7.17       43.53     20.05 o
  -4   3  17      109.39      101.06     26.71 o
  -3   3  17      116.14      117.14     26.15 o
  -2   3  17       40.94       35.51     18.71 o
  -1   3  17       71.40       26.28     19.14 o
   0   3  17      952.19      945.95     48.96 o
   1   3  17       70.61       78.17     19.28 o
   2   3  17       42.96       51.23     18.64 o
   3   3  17      115.88      117.96     25.07 o
   4   3  17      109.74      110.41     29.52 o
   5   3  17        6.94        7.96     17.20 o
   6   3  17        1.78        4.81     13.74 o
  -6   4  17        8.60       15.17     14.44 o
  -5   4  17       24.77       35.98     19.94 o
  -4   4  17      167.15      212.83     31.70 o
  -3   4  17       14.04       17.60     21.79 o
  -2   4  17       39.13       21.23     18.82 o
  -1   4  17      165.27      153.58     22.00 o
   0   4  17      221.90      239.75     27.21 o
   1   4  17      166.85      193.08     20.91 o
   2   4  17       36.87       51.00     18.58 o
   3   4  17       14.64       -3.40     23.02 o
   4   4  17      168.13      185.78     31.20 o
   5   4  17       24.55       -7.28     17.94 o
   6   4  17        8.54       21.92     12.92 o
  -5   5  17       18.70       21.59     15.21 o
  -4   5  17       34.28       29.77     17.96 o
  -3   5  17        6.98        7.40     22.86 o
  -2   5  17       92.16       81.98     20.54 o
  -1   5  17        9.52       -9.92     17.72 o
   0   5  17      390.62      413.34     33.68 o
   1   5  17       10.43       33.73     21.34 o
   2   5  17       92.23       99.35     21.34 o
   3   5  17        6.98       -7.66     23.02 o
   4   5  17       34.08       58.28     23.52 o
   5   5  17       19.21       10.44     16.59 o
  -5   6  17       15.08       14.36     13.91 o
  -4   6  17        0.84        3.66     16.91 o
  -3   6  17       24.51      -14.57     17.07 o
  -2   6  17      142.61      184.74     21.60 o
  -1   6  17       32.55       48.02     19.45 o
   0   6  17      110.69      103.38     22.02 o
   1   6  17       34.35       35.55     18.81 o
   2   6  17      142.98      189.79     31.28 o
   3   6  17       25.78       63.11     82.90 o
   4   6  17        0.68       52.34     39.31 o
   5   6  17       14.94       17.80     26.65 o
  -5   7  17       10.38       18.70     12.85 o
  -4   7  17       12.70        9.80     16.25 o
  -3   7  17       12.33       -3.24     17.98 o
  -2   7  17        2.46      -18.14     18.14 o
  -1   7  17       61.47       80.50     27.35 o
   0   7  17       40.97       74.05     20.81 o
   1   7  17       60.49       81.89     20.54 o
   2   7  17        2.46       21.05     17.75 o
   3   7  17       12.15       16.65     27.45 o
   4   7  17       12.99       14.00     34.04 o
   5   7  17       10.41        4.48     16.57 o
  -4   8  17        1.65      -10.65     13.53 o
  -3   8  17        9.64       -3.14     17.41 o
  -2   8  17        1.77      -15.60     15.60 o
  -1   8  17        4.64        4.22     18.67 o
   0   8  17        1.46        3.90     18.36 o
   1   8  17        4.27        9.28     17.91 o
   2   8  17        1.61        8.16     23.52 o
   3   8  17        9.97       17.22     31.71 o
   4   8  17        1.72       37.63     21.07 o
  -4   9  17        4.54      -11.51     11.51 o
  -3   9  17       16.93       -0.41     15.49 o
  -2   9  17        6.51       11.87     17.14 o
  -1   9  17        6.33        4.32     16.97 o
   0   9  17      154.12      182.40     28.07 o
   1   9  17        6.61       -3.22     16.81 o
   2   9  17        6.95        8.04     26.96 o
   3   9  17       16.94        8.97     23.05 o
   4   9  17        4.20       -2.15     17.29 o
  -3  10  17       19.60       12.92     14.22 o
  -2  10  17        7.10       -2.88     17.62 o
  -1  10  17       21.81       22.86     16.41 o
   0  10  17       49.93       21.83     19.08 o
   1  10  17       21.35       14.16     16.08 o
   2  10  17        6.46       16.14     23.57 o
   3  10  17       19.44       25.68     15.88 o
  -3  11  17        5.09        4.75     12.59 o
  -2  11  17        4.13      -13.71     13.71 o
  -1  11  17       16.35       12.40     14.56 o
   0  11  17       37.67       15.23     20.40 o
   1  11  17       16.39       26.37     14.01 o
   2  11  17        4.27       -3.13     17.99 o
   3  11  17        4.98       11.07     11.82 o
  -2  12  17        5.12       15.62     19.48 o
  -1  12  17        0.84       11.26     10.57 o
   0  12  17        4.03        8.89     14.39 o
   1  12  17        0.81       -2.91     10.39 o
   0   0  18       25.38      -20.30     20.30 o
   1   0  18      888.67      987.44     69.97 o
   2   0  18        0.52       20.30     16.56 o
   3   0  18        0.57       16.62     22.42 o
   4   0  18       27.22       40.94     24.24 o
   5   0  18        6.96        4.66     20.70 o
   6   0  18        1.40        0.14     14.29 o
  -6   1  18        5.08       -4.58     14.07 o
  -5   1  18       16.34       23.55     22.89 o
  -4   1  18      316.64      330.96     42.29 o
  -3   1  18      255.78      232.88     35.37 o
  -2   1  18      324.82      393.95     34.07 o
  -1   1  18       36.65       59.42     18.63 o
   0   1  18       13.00       -1.93     16.08 o
   1   1  18       36.62       32.74     17.72 o
   2   1  18      326.35      316.12     26.27 o
   3   1  18      255.02      295.45     31.86 o
   4   1  18      315.98      342.69     39.17 o
   5   1  18       16.60       -2.11     25.58 o
   6   1  18        5.21       17.55     14.09 o
  -6   2  18        0.96       15.34     14.08 o
  -5   2  18        5.96       10.21     18.58 o
  -4   2  18       26.21      -20.50     20.50 o
  -3   2  18       30.22       42.54     24.78 o
  -2   2  18      133.66      121.66     23.76 o
  -1   2  18      123.15       98.55     25.65 o
   0   2  18        1.64       -6.96     13.58 o
   1   2  18      124.29      133.47     18.58 o
   2   2  18      131.81      142.49     22.91 o
   3   2  18       29.93       24.33     20.03 o
   4   2  18       26.45       27.50     21.02 o
   5   2  18        6.02      -17.54     22.80 o
   6   2  18        0.88        1.28     13.02 o
  -6   3  18       22.13       13.65     25.43 o
  -5   3  18       28.28       31.79     20.36 o
  -4   3  18       26.54        4.55     22.06 o
  -3   3  18      106.19      169.07     42.30 o
  -2   3  18      194.65      187.13     24.63 o
  -1   3  18      439.75      469.57     32.50 o
   0   3  18      328.18      355.72     30.34 o
   1   3  18      442.19      476.54     31.83 o
   2   3  18      192.64      221.18     38.55 o
   3   3  18      105.29      115.70     24.88 o
   4   3  18       25.92       10.00     20.86 o
   5   3  18       27.37       42.93     18.25 o
   6   3  18       22.38       18.61     24.29 o
  -5   4  18        9.81       -8.44     17.51 o
  -4   4  18       21.19       48.32     38.05 o
  -3   4  18       15.28      -19.04     20.25 o
  -2   4  18      151.11      202.30     23.63 o
  -1   4  18      315.28      295.05     27.31 o
   0   4  18      142.64      135.46     22.90 o
   1   4  18      312.87      336.76     30.82 o
   2   4  18      151.01      122.76     23.20 o
   3   4  18       15.72       33.81     24.66 o
   4   4  18       21.19       -8.21     21.64 o
   5   4  18       10.02       21.17     18.11 o
  -5   5  18       14.27       -2.86     16.80 o
  -4   5  18        8.72       34.85     22.42 o
  -3   5  18       18.33       28.23     22.89 o
  -2   5  18       54.39       29.27     18.40 o
  -1   5  18      253.62      327.22     36.16 o
   0   5  18        0.24        4.68     17.09 o
   1   5  18      253.72      241.13     26.86 o
   2   5  18       53.94       26.59     25.43 o
   3   5  18       18.56       27.02     22.71 o
   4   5  18        9.54       10.89     20.35 o
   5   5  18       14.44        8.52     16.50 o
  -5   6  18        2.01       17.15     13.24 o
  -4   6  18        5.69       19.11     16.99 o
  -3   6  18       24.16        5.53     17.91 o
  -2   6  18        0.09       -1.51     17.68 o
  -1   6  18        5.37       10.45     18.43 o
   0   6  18       67.08       83.46     20.95 o
   1   6  18        5.29       29.11     18.03 o
   2   6  18        0.05       -3.41     27.84 o
   3   6  18       23.90        7.42     27.69 o
   4   6  18        5.47       16.47     24.35 o
   5   6  18        1.86       16.79     17.33 o
  -5   7  18        9.96       20.81     12.34 o
  -4   7  18       34.69       32.78     16.11 o
  -3   7  18       42.05       24.24     18.82 o
  -2   7  18        1.93        2.06     16.29 o
  -1   7  18        6.89       -8.36     17.87 o
   0   7  18       82.45       46.17     20.63 o
   1   7  18        6.83      -14.75     17.36 o
   2   7  18        1.63       23.53     17.09 o
   3   7  18       42.29       41.34     29.24 o
   4   7  18       34.83      -11.89     21.66 o
   5   7  18       10.06       -3.41     15.09 o
  -4   8  18       22.07       15.14     14.59 o
  -3   8  18        1.91      -17.23     17.23 o
  -2   8  18       18.88       14.91     16.29 o
  -1   8  18       11.03       11.59     18.87 o
   0   8  18        0.13        7.63     17.69 o
   1   8  18       11.25      -16.52     16.89 o
   2   8  18       19.30       22.59     29.47 o
   3   8  18        1.75      -16.91     22.35 o
   4   8  18       22.18       26.01     23.19 o
  -4   9  18       19.79        7.42     12.25 o
  -3   9  18       19.98       -7.72     15.04 o
  -2   9  18       13.03       14.19     16.01 o
  -1   9  18        7.86       17.54     17.86 o
   0   9  18        5.79       -1.57     17.39 o
   1   9  18        8.74       19.14     17.77 o
   2   9  18       12.77      -18.01     18.01 o
   3   9  18       20.09       21.86     22.42 o
   4   9  18       19.51       18.78     19.75 o
  -3  10  18       12.22       17.71     13.29 o
  -2  10  18        3.18       14.47     16.75 o
  -1  10  18        4.71      -14.29     14.29 o
   0  10  18        5.43        1.36     16.60 o
   1  10  18        4.87       -5.56     14.96 o
   2  10  18        3.14       29.57     22.28 o
   3  10  18       12.32        7.67     14.42 o
  -2  11  18        0.63       -1.84     17.41 o
  -1  11  18       17.93      -12.60     12.60 o
   0  11  18        0.92       11.17     14.37 o
   1  11  18       17.81       36.45     16.73 o
   2  11  18        0.63      -12.02     17.92 o
  -1  12  18        4.80       -9.74      9.74 o
   0  12  18        2.62       -3.58     10.45 o
   1  12  18        4.74        2.74     10.11 o
   1   0  19      587.91      550.45     48.07 o
   2   0  19       21.59       20.33     19.56 o
   3   0  19        1.83       23.68     21.90 o
   4   0  19       14.40       -8.96     21.96 o
   5   0  19       89.77       44.72     22.00 o
   6   0  19        0.00        2.36     14.44 o
  -6   1  19        5.76      -14.03     25.34 o
  -5   1  19       18.99       29.24     23.12 o
  -4   1  19       19.54       56.36     27.04 o
  -3   1  19      161.46      170.63     31.52 o
  -2   1  19      108.40      101.59     22.65 o
  -1   1  19       60.25       53.85     27.17 o
   0   1  19       32.43       13.89     16.89 o
   1   1  19       62.37       66.38     21.32 o
   2   1  19      109.86      112.39     24.09 o
   3   1  19      158.53      172.05     36.43 o
   4   1  19       18.56        3.95     23.26 o
   5   1  19       19.47        2.52     20.12 o
   6   1  19        5.48        1.68     21.94 o
  -5   2  19       27.30       42.25     20.10 o
  -4   2  19       10.27       27.26     22.71 o
  -3   2  19      180.91      193.64     37.85 o
  -2   2  19      190.61      247.64     29.31 o
  -1   2  19       44.89       30.78     20.44 o
   0   2  19      252.38      235.58     25.02 o
   1   2  19       46.21       42.56     15.82 o
   2   2  19      194.08      204.97     33.65 o
   3   2  19      183.28      201.27     32.66 o
   4   2  19       11.20        7.28     22.57 o
   5   2  19       27.02       18.82     19.06 o
  -5   3  19        9.13        8.94     17.99 o
  -4   3  19       16.59      -20.60     20.60 o
  -3   3  19        8.87       28.21     22.37 o
  -2   3  19       40.35       25.23     18.82 o
  -1   3  19        1.03      -13.33     15.72 o
   0   3  19       62.64       51.99     16.95 o
   1   3  19        0.97       -8.02     15.08 o
   2   3  19       38.47       30.51     20.38 o
   3   3  19        8.52        5.36     21.98 o
   4   3  19       16.61       56.41     21.05 o
   5   3  19        8.80       18.72     16.34 o
  -5   4  19        4.05        6.77     17.60 o
  -4   4  19      159.26      180.58     29.44 o
  -3   4  19       32.64      -20.17     20.17 o
  -2   4  19      184.88      183.28     25.77 o
  -1   4  19        7.75       23.22     17.08 o
   0   4  19      186.63      265.57     41.64 o
   1   4  19        8.08       18.86     15.90 o
   2   4  19      182.98      267.36     29.48 o
   3   4  19       32.99        5.37     21.84 o
   4   4  19      159.34      194.96     44.75 o
   5   4  19        4.15        3.03     18.07 o
  -5   5  19        5.60      -15.54     17.27 o
  -4   5  19        8.99       43.49     21.64 o
  -3   5  19       73.98       67.43     25.01 o
  -2   5  19       13.13       -9.38     17.41 o
  -1   5  19       25.33       14.55     21.58 o
   0   5  19       35.05       39.09     18.63 o
   1   5  19       24.45       17.96     17.05 o
   2   5  19       13.13       -2.11     17.87 o
   3   5  19       73.80       76.03     26.31 o
   4   5  19        9.31      -15.09     19.14 o
   5   5  19        5.39        1.37     14.65 o
  -5   6  19       61.43       83.10     19.99 o
  -4   6  19        1.16        2.49     19.65 o
  -3   6  19       20.83       39.87     23.70 o
  -2   6  19       76.97       97.32     21.18 o
  -1   6  19        0.54      -13.04     18.14 o
   0   6  19       91.00       78.46     21.46 o
   1   6  19        0.57        4.20     17.09 o
   2   6  19       75.52       95.71     23.89 o
   3   6  19       20.83       47.04     28.70 o
   4   6  19        0.99        5.50     21.81 o
   5   6  19       61.33        7.30     17.83 o
  -4   7  19        0.39       -3.14     16.59 o
  -3   7  19        2.55      -16.19     16.19 o
  -2   7  19        7.34       26.80     19.60 o
  -1   7  19       28.95       42.80     19.96 o
   0   7  19       16.90        2.06     17.89 o
   1   7  19       29.35       56.93     19.69 o
   2   7  19        7.14        7.66     22.11 o
   3   7  19        2.78       37.77     42.68 o
   4   7  19        0.41       30.63     21.49 o
  -4   8  19        2.58       -3.00     12.80 o
  -3   8  19       13.75        9.31     15.92 o
  -2   8  19        4.44      -15.56     16.03 o
  -1   8  19       41.46       29.71     18.75 o
   0   8  19        3.86      -14.23     17.48 o
   1   8  19       40.98       65.97     20.04 o
   2   8  19        4.11       -4.46     24.53 o
   3   8  19       13.13       23.12     24.41 o
   4   8  19        2.69        8.12     17.77 o
  -4   9  19        4.17      -15.77     21.98 o
  -3   9  19       12.40       -1.86     13.74 o
  -2   9  19        2.80       -7.45     18.09 o
  -1   9  19        5.23        8.65     16.77 o
   0   9  19       17.37       31.03     17.12 o
   1   9  19        5.11       -7.06     16.22 o
   2   9  19        2.63      -10.47     23.78 o
   3   9  19       12.24       12.56     19.92 o
  -3  10  19       10.66       -5.45     11.75 o
  -2  10  19        4.71      -15.58     15.58 o
  -1  10  19        8.14        1.83     14.85 o
   0  10  19       67.91       71.98     21.66 o
   1  10  19        8.11        7.40     14.65 o
   2  10  19        4.88       -0.91     19.99 o
   3  10  19       10.72        8.62     21.72 o
  -2  11  19        5.55       -4.11     12.75 o
  -1  11  19        0.42        0.13     11.93 o
   0  11  19        1.24       11.22     12.94 o
   1  11  19        0.41        6.35     11.84 o
   2  11  19        5.39       10.65     16.74 o
   0  12  19        2.99       22.88     20.59 o
   0   0  20        3.93       -8.20     23.26 o
   1   0  20        9.39       35.85     24.74 o
   2   0  20        4.90       22.66     21.58 o
   3   0  20        0.23      -20.60     26.00 o
   4   0  20      120.76      122.58     27.71 o
   5   0  20        2.83      -10.85     17.87 o
  -5   1  20        3.76        2.68     22.31 o
  -4   1  20       45.47       74.87     27.34 o
  -3   1  20       36.62       23.03     24.65 o
  -2   1  20      391.60      461.75     45.00 o
  -1   1  20       89.77      143.67     28.71 o
   0   1  20        0.01       31.41     17.98 o
   1   1  20       91.01      146.85     26.01 o
   2   1  20      385.00      371.81     36.93 o
   3   1  20       37.74       38.65     29.61 o
   4   1  20       46.04       22.51     28.59 o
   5   1  20        3.98       26.76     18.94 o
  -5   2  20       14.68        1.94     18.34 o
  -4   2  20       36.59       63.41     24.16 o
  -3   2  20      313.80      302.56     39.69 o
  -2   2  20       37.25       77.63     25.71 o
  -1   2  20      127.75      116.78     24.80 o
   0   2  20       29.40       53.97     19.73 o
   1   2  20      121.76      145.03     42.76 o
   2   2  20       34.84       21.11     20.87 o
   3   2  20      313.16      313.51     38.77 o
   4   2  20       35.59       18.32     21.87 o
   5   2  20       13.84      -18.86     18.86 o
  -5   3  20        9.85       -3.46     17.11 o
  -4   3  20       37.92       63.27     23.74 o
  -3   3  20       14.74       37.33     22.39 o
  -2   3  20        5.04       -5.12     19.08 o
  -1   3  20      221.40      187.23     28.19 o
   0   3  20      150.61      132.36     24.04 o
   1   3  20      218.31      201.47     25.28 o
   2   3  20        4.72      -15.19     16.98 o
   3   3  20       14.45       17.37     22.74 o
   4   3  20       38.38       16.91     21.69 o
   5   3  20       10.33       15.60     16.71 o
  -5   4  20       15.78       13.90     16.81 o
  -4   4  20       15.40       -0.34     35.60 o
  -3   4  20       22.38       -7.21     22.21 o
  -2   4  20       51.45       91.00     21.72 o
  -1   4  20      119.18      168.23     23.03 o
   0   4  20        1.20       42.34     24.90 o
   1   4  20      123.31      175.05     22.32 o
   2   4  20       50.73       30.81     20.27 o
   3   4  20       20.67       37.56     23.72 o
   4   4  20       15.01       -0.24     20.91 o
   5   4  20       15.71       20.38     15.93 o
  -5   5  20        1.65       -4.94     15.36 o
  -4   5  20        9.31        2.38     19.62 o
  -3   5  20       53.69       34.89     23.00 o
  -2   5  20       61.84       49.91     19.53 o
  -1   5  20       84.63       79.36     26.37 o
   0   5  20        4.12       16.75     19.03 o
   1   5  20       84.94       27.63     18.47 o
   2   5  20       60.83       52.22     25.36 o
   3   5  20       53.92       34.27     27.58 o
   4   5  20        8.86       13.89     19.22 o
   5   5  20        1.52       11.17     14.85 o
  -5   6  20        5.80      -24.91     24.91 o
  -4   6  20       16.02      -15.80     17.92 o
  -3   6  20        4.82       15.48     20.95 o
  -2   6  20        4.78       23.05     19.10 o
  -1   6  20       25.89        6.99     19.11 o
   0   6  20      301.61      312.42     31.81 o
   1   6  20       26.38       22.93     18.28 o
   2   6  20        4.75      -20.54     20.54 o
   3   6  20        4.56      -30.13     34.77 o
   4   6  20       16.28       19.18     20.18 o
  -4   7  20       22.02       20.80     18.07 o
  -3   7  20        4.00       -4.24     22.48 o
  -2   7  20        0.62      -25.15     26.93 o
  -1   7  20        9.62      -17.78     17.78 o
   0   7  20        4.71        3.99     17.07 o
   1   7  20        9.74       23.78     26.02 o
   2   7  20        0.66        0.98     25.71 o
   3   7  20        3.81       39.82     26.48 o
   4   7  20       22.57       21.76     19.93 o
  -4   8  20       59.93       24.01     19.13 o
  -3   8  20        3.21       -2.35     15.08 o
  -2   8  20       10.98       -0.78     18.63 o
  -1   8  20        8.17       -2.80     17.69 o
   0   8  20        0.19       -0.46     16.76 o
   1   8  20        8.05      -17.69     17.69 o
   2   8  20       10.86       17.75     25.65 o
   3   8  20        3.14       11.08     22.16 o
   4   8  20       60.16       34.43     28.01 o
  -3   9  20       21.07      -12.48     12.48 o
  -2   9  20        4.40       -2.73     17.41 o
  -1   9  20        7.39       -9.67     15.47 o
   0   9  20        2.20        2.13     16.37 o
   1   9  20        7.82        6.46     16.08 o
   2   9  20        4.26        2.92     21.78 o
   3   9  20       21.65       25.16     20.33 o
  -3  10  20       20.93       62.24     29.24 o
  -2  10  20        0.73      -14.28     14.28 o
  -1  10  20       24.75       31.62     14.70 o
   0  10  20        9.94        8.95     20.93 o
   1  10  20       24.62       18.72     14.48 o
   2  10  20        0.74        9.70     18.74 o
  -1  11  20        9.80       18.98     12.42 o
   0  11  20        0.16       -2.31     11.50 o
   1  11  20        9.32       11.28     11.62 o
   1   0  21       22.67       70.72     26.92 o
   2   0  21        2.53      -14.23     18.64 o
   3   0  21        0.35      -15.38     27.12 o
   4   0  21       10.41        0.70     24.02 o
   5   0  21        6.79       16.42     20.73 o
  -5   1  21       45.63       43.00     21.36 o
  -4   1  21        2.58        2.79     26.19 o
  -3   1  21       25.34        7.50     35.64 o
  -2   1  21       66.90       96.96     28.15 o
  -1   1  21       99.91      103.73     26.27 o
   0   1  21      266.59      316.79     34.84 o
   1   1  21      106.88       95.55     24.04 o
   2   1  21       65.70       50.88     22.04 o
   3   1  21       27.10       41.49     31.63 o
   4   1  21        2.30        2.19     25.02 o
   5   1  21       46.23       13.92     21.54 o
  -5   2  21        0.63       -8.97     16.74 o
  -4   2  21       12.68       40.75     21.71 o
  -3   2  21       11.94       23.31     24.97 o
  -2   2  21       56.28       67.06     34.22 o
  -1   2  21       62.63       70.94     22.57 o
   0   2  21        5.23        3.47     19.75 o
   1   2  21       62.47       34.69     18.82 o
   2   2  21       56.77       28.39     18.99 o
   3   2  21       11.49       -6.21     21.55 o
   4   2  21       12.36        8.77     25.14 o
   5   2  21        0.54       -3.29     19.23 o
  -5   3  21        8.54       29.58     17.19 o
  -4   3  21       92.97       84.42     30.48 o
  -3   3  21        3.94      -15.16     20.65 o
  -2   3  21        3.49       37.92     21.66 o
  -1   3  21       41.42        9.49     19.81 o
   0   3  21      465.15      461.55     32.05 o
   1   3  21       40.41        5.19     18.09 o
   2   3  21        4.22       11.85     18.54 o
   3   3  21        3.79       21.11     23.29 o
   4   3  21       93.44       78.70     24.40 o
   5   3  21        8.61        7.06     15.89 o
  -5   4  21        8.35       -1.89     15.62 o
  -4   4  21        6.03        7.06     19.99 o
  -3   4  21       19.96        8.62     21.54 o
  -2   4  21       17.03       -0.10     18.25 o
  -1   4  21        0.63        6.31     18.91 o
   0   4  21       27.14       20.40     19.66 o
   1   4  21        0.60       -5.33     17.11 o
   2   4  21       17.16       12.68     18.54 o
   3   4  21       19.85       -1.51     20.98 o
   4   4  21        5.99        4.60     19.99 o
   5   4  21        8.44       12.38     14.76 o
  -5   5  21       45.85        7.53     20.97 o
  -4   5  21       50.93       39.55     21.09 o
  -3   5  21       55.02       49.22     23.36 o
  -2   5  21       34.08       65.25     21.18 o
  -1   5  21        8.19      -16.52     18.80 o
   0   5  21       28.72       21.94     18.47 o
   1   5  21        8.52       14.36     28.68 o
   2   5  21       32.18       26.15     20.89 o
   3   5  21       54.97       23.54     23.86 o
   4   5  21       50.68       39.24     20.14 o
   5   5  21       45.75       50.48     20.26 o
  -4   6  21        6.68      -13.64     19.00 o
  -3   6  21        1.53       -0.39     20.00 o
  -2   6  21       13.27        8.90     18.26 o
  -1   6  21        5.63       14.98     17.74 o
   0   6  21        0.01       -3.31     18.55 o
   1   6  21        5.58       12.02     18.16 o
   2   6  21       13.06      -11.03     23.42 o
   3   6  21        1.59       -6.56     24.79 o
   4   6  21        6.83      -14.34     19.22 o
  -4   7  21        5.82       26.87     17.54 o
  -3   7  21       38.65       75.28     22.31 o
  -2   7  21        6.68       -0.36     27.14 o
  -1   7  21       62.39      145.78     36.20 o
   0   7  21        0.53       -3.73     17.67 o
   1   7  21       61.71       61.16     19.80 o
   2   7  21        6.76       -1.93     32.67 o
   3   7  21       37.13       48.08     34.51 o
   4   7  21        5.74       -0.14     17.46 o
  -3   8  21        1.35       -5.86     16.08 o
  -2   8  21        3.86       -0.76     18.13 o
  -1   8  21        1.33        1.42     17.44 o
   0   8  21       19.64       13.98     17.70 o
   1   8  21        1.34        8.70     16.12 o
   2   8  21        3.97        5.38     24.16 o
   3   8  21        1.30      -18.29     18.39 o
  -3   9  21        6.89        0.40     14.83 o
  -2   9  21        3.75      -16.97     16.97 o
  -1   9  21       11.54        4.69     15.23 o
   0   9  21       90.53      120.49     22.19 o
   1   9  21       11.89       17.38     15.24 o
   2   9  21        3.56        9.65     22.42 o
   3   9  21        6.95       22.60     18.35 o
  -2  10  21        0.63      -13.35     18.67 o
  -1  10  21        0.86       -2.81     12.82 o
   0  10  21        0.33        2.16     13.11 o
   1  10  21        0.84       25.45     13.66 o
   2  10  21        0.63        9.51     17.85 o
  -1  11  21        3.50       -7.08     17.30 o
   0  11  21        8.92       -7.49     10.79 o
   1  11  21        3.53        6.91     20.64 o
   0   0  22        1.24        6.56     31.36 o
   1   0  22      128.54      121.74     26.85 o
   2   0  22        5.00       15.63     20.20 o
   3   0  22        0.14       30.92     29.56 o
   4   0  22       98.85       92.56     32.16 o
   5   0  22        5.79       21.84     20.36 o
  -5   1  22        1.01        9.26     21.51 o
  -4   1  22       70.40       28.96     28.99 o
  -3   1  22       45.65       39.04     31.49 o
  -2   1  22       45.62       32.17     24.27 o
  -1   1  22        1.15      -20.88     20.88 o
   0   1  22        0.51       -1.44     32.43 o
   1   1  22        1.10       -2.59     19.16 o
   2   1  22       44.92       76.06     22.65 o
   3   1  22       44.84       77.76     30.69 o
   4   1  22       69.54       19.66     26.04 o
   5   1  22        1.16       21.30     19.17 o
  -5   2  22       17.96      -15.68     26.83 o
  -4   2  22       41.95       32.46     25.23 o
  -3   2  22       55.54       63.20     39.02 o
  -2   2  22       17.43      -19.88     19.88 o
  -1   2  22        0.36       -4.74     20.13 o
   0   2  22       10.55       -0.29     24.84 o
   1   2  22        0.25       12.29     18.67 o
   2   2  22       16.15       -2.43     21.25 o
   3   2  22       55.08       76.67     31.88 o
   4   2  22       43.33       42.07     29.23 o
   5   2  22       18.10        2.92     19.35 o
  -5   3  22        2.24      -14.92     18.94 o
  -4   3  22        2.01      -16.17     33.13 o
  -3   3  22       29.92        4.50     34.71 o
  -2   3  22       18.99      -19.75     19.75 o
  -1   3  22       74.08       72.34     23.76 o
   0   3  22       55.94       92.16     21.45 o
   1   3  22       73.38       56.05     25.43 o
   2   3  22       18.79        6.56     18.00 o
   3   3  22       29.02        2.96     20.98 o
   4   3  22        1.99       29.51     31.76 o
   5   3  22        2.43      -15.41     15.41 o
  -5   4  22        5.90        2.03     28.41 o
  -4   4  22        8.59      -14.93     18.59 o
  -3   4  22       32.58       39.36     37.40 o
  -2   4  22       48.25       55.47     22.54 o
  -1   4  22      169.11      207.84     26.57 o
   0   4  22       35.89       50.91     20.39 o
   1   4  22      166.72      193.55     29.11 o
   2   4  22       47.91       63.02     22.45 o
   3   4  22       31.36       56.96     23.68 o
   4   4  22        8.45       22.49     19.29 o
   5   4  22        6.13        9.43     23.96 o
  -4   5  22       13.14        2.28     18.77 o
  -3   5  22        2.13       17.65     21.48 o
  -2   5  22       11.55       -8.18     18.27 o
  -1   5  22       71.20       69.74     23.80 o
   0   5  22       32.62       41.88     19.90 o
   1   5  22       71.67       54.31     23.80 o
   2   5  22       12.10        3.27     18.51 o
   3   5  22        2.37        1.54     21.84 o
   4   5  22       12.80       -0.68     16.80 o
  -4   6  22       33.82       38.57     18.23 o
  -3   6  22        8.33       -3.95     19.34 o
  -2   6  22       21.95       36.51     22.06 o
  -1   6  22        0.77        7.63     19.04 o
   0   6  22       75.11       88.54     22.36 o
   1   6  22        0.71      -13.29     21.34 o
   2   6  22       20.90       53.21     28.76 o
   3   6  22        8.83      -25.93     54.17 o
   4   6  22       34.31       -0.55     19.45 o
  -4   7  22        5.38        8.95     15.55 o
  -3   7  22        1.96      -17.16     17.16 o
  -2   7  22       17.57       26.84     20.54 o
  -1   7  22        0.73       50.03     19.61 o
   0   7  22        1.19        6.38     18.71 o
   1   7  22        0.76      -18.16     18.16 o
   2   7  22       18.30       26.82     24.98 o
   3   7  22        1.97      -11.06     20.30 o
   4   7  22        5.40       27.56     18.05 o
  -3   8  22       10.88        2.85     16.05 o
  -2   8  22       14.27      -11.29     17.04 o
  -1   8  22       20.33       13.05     17.78 o
   0   8  22        2.43       -7.48     16.02 o
   1   8  22       20.79       51.80     20.88 o
   2   8  22       14.55       15.17     22.18 o
   3   8  22       11.11        5.04     18.06 o
  -2   9  22        1.44        1.37     17.32 o
  -1   9  22       14.36       15.02     15.41 o
   0   9  22        4.27        1.77     14.34 o
   1   9  22       14.12       13.19     14.16 o
   2   9  22        1.44      -16.04     17.98 o
  -2  10  22        1.54       -8.89     23.26 o
  -1  10  22       10.26        4.87     12.40 o
   0  10  22        0.86       -1.40     11.92 o
   1  10  22        9.89       18.04     12.51 o
   1   0  23      120.60      141.41     28.58 o
   2   0  23        5.89        0.81     21.81 o
   3   0  23       24.92       52.77     28.04 o
   4   0  23        0.30      -22.34     22.34 o
   5   0  23       19.42       -1.26     17.93 o
  -5   1  23        1.71      -16.89     16.89 o
  -4   1  23        3.51      -24.72     24.72 o
  -3   1  23        2.36      -13.38     52.20 o
  -2   1  23        1.63        1.77     33.14 o
  -1   1  23        0.50      -20.40     20.40 o
   0   1  23       11.27       21.90     45.06 o
   1   1  23        0.39        0.28     19.32 o
   2   1  23        1.48      -19.80     19.80 o
   3   1  23        2.13       19.72     27.08 o
   4   1  23        3.38       13.30     23.13 o
   5   1  23        1.65       -1.30     17.23 o
  -5   2  23       20.13       11.98     17.27 o
  -4   2  23       43.07       42.49     22.77 o
  -3   2  23       32.39       55.86     30.21 o
  -2   2  23       22.27       15.11     20.99 o
  -1   2  23       16.66       34.81     34.62 o
   0   2  23      318.44      415.51     39.32 o
   1   2  23       17.01       33.73     21.56 o
   2   2  23       22.98       56.32     24.65 o
   3   2  23       32.58      -15.23     38.71 o
   4   2  23       42.69       25.57     23.86 o
   5   2  23       20.12        1.09     16.96 o
  -4   3  23        9.70       -5.12     20.81 o
  -3   3  23       37.13       66.65     27.69 o
  -2   3  23        0.22       -5.66     24.20 o
  -1   3  23       16.83       60.00     23.49 o
   0   3  23        2.27      -18.25     18.92 o
   1   3  23       16.97       43.16     19.80 o
   2   3  23        0.15        7.63     18.98 o
   3   3  23       37.55       26.59     23.40 o
   4   3  23        9.79       44.14     21.52 o
  -4   4  23       23.36       33.33     22.96 o
  -3   4  23        4.25       18.12     24.75 o
  -2   4  23       51.05       19.08     21.65 o
  -1   4  23        7.23       57.67     23.18 o
   0   4  23       55.48       85.08     21.30 o
   1   4  23        7.45       19.21     19.11 o
   2   4  23       51.94       80.93     22.49 o
   3   4  23        4.05       17.66     22.11 o
   4   4  23       23.68       65.66     21.67 o
  -4   5  23       13.59       30.13     20.84 o
  -3   5  23       29.07       46.94     24.98 o
  -2   5  23        3.35       -2.17     27.32 o
  -1   5  23        0.23      -18.12     18.73 o
   0   5  23       14.58       29.55     19.36 o
   1   5  23        0.27        0.57     21.08 o
   2   5  23        3.37       -4.00     20.48 o
   3   5  23       29.02       40.70     27.09 o
   4   5  23       13.20       11.45     21.16 o
  -4   6  23        3.83        0.97     18.30 o
  -3   6  23        2.74       25.94     22.23 o
  -2   6  23       19.44       28.63     24.67 o
  -1   6  23       47.94       73.71     20.68 o
   0   6  23       45.63       24.45     19.44 o
   1   6  23       46.27       19.76     21.51 o
   2   6  23       19.65        8.30     26.84 o
   3   6  23        2.34       -7.67     31.43 o
   4   6  23        3.84        7.86     18.23 o
  -3   7  23        7.44      -18.34     18.86 o
  -2   7  23        2.46      -19.68     19.68 o
  -1   7  23        4.57       -8.71     17.63 o
   0   7  23        0.16       -8.10     16.96 o
   1   7  23        4.54        1.57     19.50 o
   2   7  23        2.51        8.59     23.15 o
   3   7  23        7.22       46.10     22.22 o
  -3   8  23       11.02        0.05     15.14 o
  -2   8  23        6.60        8.06     19.62 o
  -1   8  23        4.37       14.44     16.96 o
   0   8  23       19.42       34.96     17.34 o
   1   8  23        4.91       -6.98     17.37 o
   2   8  23        6.53       11.39     20.54 o
   3   8  23       11.39        9.19     17.29 o
  -2   9  23        6.29       14.17     16.84 o
  -1   9  23        6.83       13.99     17.00 o
   0   9  23        0.35      -13.10     13.10 o
   1   9  23        6.81       -9.66     15.04 o
   2   9  23        6.40        7.01     17.46 o
  -1  10  23        0.46        5.17     21.77 o
   0  10  23        6.42       13.05     12.08 o
   0   0  24        0.17       17.53     40.72 o
   1   0  24       21.04        9.58     21.81 o
   2   0  24       28.44       32.74     22.77 o
   3   0  24       17.59       38.27     27.18 o
   4   0  24        3.03        8.60     23.20 o
  -4   1  24       54.47       68.61     80.94 o
  -3   1  24       14.79       -9.26     25.75 o
  -2   1  24       35.20        6.97     23.11 o
  -1   1  24       66.10       28.43     24.60 o
   0   1  24       51.70       58.57     27.55 o
   1   1  24       67.58       88.06     23.29 o
   2   1  24       35.74       13.45     22.13 o
   3   1  24       14.54       30.61     25.86 o
   4   1  24       55.89       34.97     23.77 o
  -4   2  24       15.15       -5.13     20.74 o
  -3   2  24        3.22        4.55     24.41 o
  -2   2  24        1.54       15.18     20.19 o
  -1   2  24        5.39       18.22     20.99 o
   0   2  24       12.93       35.00     28.30 o
   1   2  24        5.44      -13.60     18.94 o
   2   2  24        1.56        8.12     25.42 o
   3   2  24        3.16      -18.64     42.03 o
   4   2  24       14.95       37.03     22.18 o
  -4   3  24       13.88       -4.37     19.72 o
  -3   3  24       67.50       81.28     27.16 o
  -2   3  24       10.40      -11.13     19.72 o
  -1   3  24       98.82       86.20     36.16 o
   0   3  24       14.78       60.04     26.53 o
   1   3  24       96.35      104.60     25.38 o
   2   3  24       10.38        2.98     18.50 o
   3   3  24       68.16       54.41     22.90 o
   4   3  24       14.14       43.31     42.95 o
  -4   4  24       19.35       35.91     21.82 o
  -3   4  24       18.96       39.44     28.79 o
  -2   4  24        1.00        2.43     23.71 o
  -1   4  24       32.83       -0.77     21.40 o
   0   4  24        5.71       18.63     22.52 o
   1   4  24       32.97       88.92     21.63 o
   2   4  24        1.00       35.29     22.41 o
   3   4  24       19.18        7.89     26.93 o
   4   4  24       19.43       27.55     17.78 o
  -4   5  24       13.06        6.28     21.35 o
  -3   5  24       24.55       47.74     24.62 o
  -2   5  24        5.70        7.24     32.43 o
  -1   5  24       36.93       50.30     20.19 o
   0   5  24        8.66       26.95     19.73 o
   1   5  24       36.83       44.01     31.66 o
   2   5  24        5.23       18.63     28.80 o
   3   5  24       25.22       -2.07     18.49 o
   4   5  24       13.13       41.26     17.31 o
  -3   6  24        0.67       -9.08     19.60 o
  -2   6  24        3.73       -7.38     21.55 o
  -1   6  24       21.37       12.65     18.66 o
   0   6  24        0.25       17.74     19.20 o
   1   6  24       21.71       25.69     21.34 o
   2   6  24        3.88        7.17     23.14 o
   3   6  24        0.60       27.37     21.74 o
  -3   7  24        3.43       -5.55     18.63 o
  -2   7  24       24.11       15.84     20.90 o
  -1   7  24        1.00       -1.80     16.87 o
   0   7  24        5.57      -16.68     16.68 o
   1   7  24        0.98        5.80     18.33 o
   2   7  24       24.11        3.89     22.94 o
   3   7  24        3.47       -0.36     22.77 o
  -2   8  24        0.58        2.59     18.24 o
  -1   8  24        2.67        1.46     16.81 o
   0   8  24       19.45       29.03     16.52 o
   1   8  24        2.61       -4.45     16.18 o
   2   8  24        0.56        1.47     19.19 o
  -1   9  24        8.03       14.01     14.15 o
   0   9  24        4.00        1.56     13.22 o
   1   9  24        7.62       28.01     15.45 o
   1   0  25       32.30        0.98     20.63 o
   2   0  25        0.46      -10.07     25.57 o
   3   0  25       39.85       -1.59     24.81 o
   4   0  25        0.22      -12.55     20.04 o
  -4   1  25       31.00       29.67     25.23 o
  -3   1  25       12.55        1.64     26.77 o
  -2   1  25        0.84      -21.23     26.09 o
  -1   1  25       53.20       37.25     25.90 o
   0   1  25       17.90       -1.01     24.76 o
   1   1  25       51.69       68.79     23.31 o
   2   1  25        1.00      -11.82     24.48 o
   3   1  25       12.18       41.36     28.38 o
   4   1  25       31.00       35.86     23.02 o
  -4   2  25       12.29        0.06     19.04 o
  -3   2  25       24.63        0.26     28.40 o
  -2   2  25        2.27      -21.61     21.61 o
  -1   2  25       11.71       12.83     21.01 o
   0   2  25        7.60       -2.33     24.01 o
   1   2  25       11.69       26.06     20.88 o
   2   2  25        2.13       20.56     25.75 o
   3   2  25       25.05       34.90     26.12 o
   4   2  25       12.86       27.57     24.62 o
  -4   3  25        2.42       16.71     22.38 o
  -3   3  25        4.44        9.95     22.17 o
  -2   3  25       42.79       17.34     24.75 o
  -1   3  25       14.26       33.85     22.16 o
   0   3  25      136.97      170.03     34.91 o
   1   3  25       14.63      -12.92     23.72 o
   2   3  25       42.35       65.58     29.63 o
   3   3  25        4.19       45.06     25.37 o
   4   3  25        2.45       26.63     21.09 o
  -4   4  25       11.52       29.87     19.94 o
  -3   4  25       20.78       22.16     23.15 o
  -2   4  25       38.49       20.47     23.40 o
  -1   4  25        2.85      -17.53     19.79 o
   0   4  25       17.80        6.78     25.56 o
   1   4  25        2.77       -8.85     23.53 o
   2   4  25       38.85       35.06     22.75 o
   3   4  25       20.51        9.17     21.53 o
   4   4  25       11.30       14.03     15.77 o
  -3   5  25        5.36       15.37     20.85 o
  -2   5  25       12.60        9.89     22.15 o
  -1   5  25       32.03       53.43     23.11 o
   0   5  25      119.08      172.67     29.85 o
   1   5  25       31.61       34.70     23.51 o
   2   5  25       12.90       17.26     25.78 o
   3   5  25        5.55       11.49     18.14 o
  -3   6  25       14.62       28.97     20.73 o
  -2   6  25       11.06       24.12     22.80 o
  -1   6  25        2.44      -13.03     16.73 o
   0   6  25        2.28       19.58     22.17 o
   1   6  25        2.11        7.06     20.04 o
   2   6  25       11.28       -5.69     23.32 o
   3   6  25       14.59       11.26     19.58 o
  -2   7  25        8.95       17.80     19.72 o
  -1   7  25        3.50       -2.41     18.40 o
   0   7  25        7.52       24.99     20.64 o
   1   7  25        3.57        7.48     18.79 o
   2   7  25        9.10       44.99     24.20 o
  -2   8  25        2.60       15.74     17.57 o
  -1   8  25       15.03       31.65     15.99 o
   0   8  25        0.02       50.21     18.91 o
   1   8  25       15.58        7.17     16.54 o
   2   8  25        2.69        0.72     17.82 o
   0   9  25        7.45       10.29     13.13 o
   0   0  26       57.19       43.81     43.77 o
   1   0  26        4.46        2.15     25.03 o
   2   0  26       72.12       40.69     28.21 o
   3   0  26        0.17      -16.44     22.06 o
   4   0  26        1.07       46.09     20.90 o
  -4   1  26        4.75       13.86     21.53 o
  -3   1  26        3.04        8.74     24.66 o
  -2   1  26        4.15      -12.63     27.26 o
  -1   1  26        8.71       15.03     23.65 o
   0   1  26        2.74        7.18     24.77 o
   1   1  26        8.70      -19.79     22.42 o
   2   1  26        4.11       26.66     25.70 o
   3   1  26        3.18       41.27     26.29 o
   4   1  26        4.67       -4.64     18.67 o
  -4   2  26       32.41       -6.73     17.82 o
  -3   2  26       10.28      -19.48     21.79 o
  -2   2  26        0.90        4.14     23.38 o
  -1   2  26      123.14      148.86     27.79 o
   0   2  26       27.67       57.40     27.82 o
   1   2  26      123.36       92.05     28.29 o
   2   2  26        1.10       -6.62     23.23 o
   3   2  26       10.52       20.64     22.56 o
   4   2  26       32.90       24.54     18.74 o
  -3   3  26        2.78       30.00     21.06 o
  -2   3  26        8.37       21.93     23.14 o
  -1   3  26        0.59      -19.94     19.94 o
   0   3  26        2.84       27.79     26.04 o
   1   3  26        0.60      -20.24     22.46 o
   2   3  26        8.29       12.09     24.22 o
   3   3  26        2.79       -7.48     21.42 o
  -3   4  26       32.72       21.67     21.41 o
  -2   4  26        0.09        9.54     23.15 o
  -1   4  26       27.23       42.16     24.35 o
   0   4  26        7.24       -8.12     24.18 o
   1   4  26       26.59       33.98     21.56 o
   2   4  26        0.11       -9.44     20.38 o
   3   4  26       34.01       57.12     19.75 o
  -3   5  26        4.22        8.52     19.60 o
  -2   5  26       10.52        4.49     21.79 o
  -1   5  26        2.70        7.84     20.57 o
   0   5  26       13.21       23.09     27.19 o
   1   5  26        2.74      -24.53     24.53 o
   2   5  26       10.36        5.91     23.87 o
   3   5  26        4.25       14.24     18.58 o
  -2   6  26       18.95       17.55     20.23 o
  -1   6  26       26.19       10.74     16.90 o
   0   6  26        9.79       16.21     21.56 o
   1   6  26       25.98       31.91     19.77 o
   2   6  26       18.41       16.49     37.39 o
  -2   7  26        0.75      -12.66     17.35 o
  -1   7  26        1.91        7.54     18.14 o
   0   7  26        6.09       17.96     18.94 o
   1   7  26        1.93        4.64     16.82 o
   2   7  26        0.74        5.74     27.12 o
  -1   8  26        4.47       -0.79     15.91 o
   0   8  26       32.31       25.08     17.14 o
   1   8  26        4.25       17.64     18.24 o
   1   0  27        3.43       -6.92     23.54 o
   2   0  27        9.61       -8.26     23.45 o
   3   0  27       26.77       -4.93     22.16 o
  -3   1  27        9.11       16.52     25.09 o
  -2   1  27        1.51      -13.70     25.03 o
  -1   1  27       30.90       32.25     26.89 o
   0   1  27       36.60       26.69     42.08 o
   1   1  27       31.35        0.35     28.88 o
   2   1  27        1.67        1.06     23.21 o
   3   1  27        9.73        6.09     21.84 o
  -3   2  27       15.13       35.03     21.56 o
  -2   2  27        2.60      -19.92     19.92 o
  -1   2  27       28.41       26.85     34.44 o
   0   2  27        0.80       25.55     25.89 o
   1   2  27       28.19        6.39     37.35 o
   2   2  27        2.59      -21.24     22.24 o
   3   2  27       14.62       -0.68     21.94 o
  -3   3  27        9.04       27.88     20.80 o
  -2   3  27       31.42       37.05     23.33 o
  -1   3  27        4.37       20.74     25.87 o
   0   3  27       28.10       40.03     27.74 o
   1   3  27        4.46       33.19     25.23 o
   2   3  27       30.89       64.02     26.81 o
   3   3  27        9.16       24.70     22.47 o
  -3   4  27        3.14       18.74     32.96 o
  -2   4  27       13.92       37.94     23.13 o
  -1   4  27        5.67       13.69     19.76 o
   0   4  27      226.14      183.33     33.62 o
   1   4  27        5.59        5.67     26.03 o
   2   4  27       13.43       -0.57     23.15 o
   3   4  27        3.31       47.11     22.35 o
  -2   5  27        9.98      -10.74     18.91 o
  -1   5  27       22.81       14.35     19.60 o
   0   5  27       43.76        7.80     24.46 o
   1   5  27       22.09       21.85     20.60 o
   2   5  27       10.54       10.99     22.55 o
  -2   6  27        2.01       -4.76     18.56 o
  -1   6  27       10.24       10.83     17.90 o
   0   6  27        0.00      -17.27     18.75 o
   1   6  27       10.29       -0.94     17.50 o
   2   6  27        2.13      -19.27     19.27 o
  -1   7  27       28.63       27.47     18.09 o
   0   7  27        0.41        9.88     18.23 o
   1   7  27       29.36       11.47     16.78 o
   0   0  28       18.33        7.31     39.35 o
   1   0  28        3.80       21.47     27.10 o
   2   0  28        5.16        4.71     34.28 o
   3   0  28        8.37       -0.79     20.98 o
  -3   1  28        0.25        3.07     19.44 o
  -2   1  28       19.74       16.70     20.94 o
  -1   1  28       41.50       37.29     24.83 o
   0   1  28       59.49       46.46     29.40 o
   1   1  28       41.68       23.33     25.55 o
   2   1  28       19.83       45.23     27.01 o
   3   1  28        0.20       -7.36     20.77 o
  -3   2  28        0.61       -4.06     18.90 o
  -2   2  28        1.34       -8.79     19.75 o
  -1   2  28        0.20      -22.77     22.77 o
   0   2  28       49.52       10.11     25.42 o
   1   2  28        0.14       23.34     23.71 o
   2   2  28        1.47      -21.90     21.90 o
   3   2  28        0.57       19.64     21.65 o
  -3   3  28       24.05        9.49     22.88 o
  -2   3  28        1.25        1.75     31.46 o
  -1   3  28       33.59       32.62     26.59 o
   0   3  28        3.52      -17.17     22.98 o
   1   3  28       34.40       21.74     24.97 o
   2   3  28        1.15       10.51     30.84 o
   3   3  28       24.23       15.64     20.51 o
  -2   4  28        2.58       30.46     22.14 o
  -1   4  28       19.93       22.52     24.84 o
   0   4  28       13.27       -4.55     28.63 o
   1   4  28       19.85       40.88     24.30 o
   2   4  28        2.50       32.15     30.89 o
  -2   5  28        4.16       13.22     20.42 o
  -1   5  28       27.63       21.39     22.05 o
   0   5  28        0.00       42.73     23.50 o
   1   5  28       26.63       37.55     19.65 o
   2   5  28        4.26       -7.21     20.37 o
  -1   6  28        2.86        1.13     20.48 o
   0   6  28       18.24       33.60     19.37 o
   1   6  28        2.78       -8.55     16.27 o
   1   0  29       33.97       21.82     22.78 o
   2   0  29        6.57       28.95     31.31 o
  -2   1  29        6.72        9.02     20.26 o
  -1   1  29        3.23      -19.76     19.76 o
   0   1  29       18.94       10.70     22.80 o
   1   1  29        3.16      -20.92     20.92 o
   2   1  29        6.74        1.88     29.17 o
  -2   2  29       21.73       21.52     21.17 o
  -1   2  29       24.74       21.73     27.86 o
   0   2  29       36.75       20.94     23.50 o
   1   2  29       24.19       30.42     22.90 o
   2   2  29       21.22       25.88     34.67 o
  -2   3  29        4.23        2.85     19.89 o
  -1   3  29        6.00        1.86     21.99 o
   0   3  29        7.11      -21.08     21.08 o
   1   3  29        6.06        1.25     22.09 o
   2   3  29        4.16       -8.78     27.53 o
  -2   4  29       20.32       46.89     33.46 o
  -1   4  29        4.40      -12.80     20.28 o
   0   4  29       23.09       33.96     24.94 o
   1   4  29        4.26        1.07     19.60 o
   2   4  29       20.45       34.55     32.59 o
  -1   5  29        4.04        8.88     20.88 o
   0   5  29       13.91       15.66     22.12 o
   1   5  29        4.00       30.27     33.18 o
   0   0  30       15.01       -1.88     24.81 o
   1   0  30        2.04       -6.14     19.63 o
   2   0  30        3.60      -25.08     27.68 o
  -2   1  30       23.26       34.68     25.23 o
  -1   1  30        4.26       12.59     18.51 o
   0   1  30       18.13       17.69     22.73 o
   1   1  30        4.49       29.15     22.05 o
   2   1  30       23.61       11.66     30.39 o
  -1   2  30       15.85       24.46     21.44 o
   0   2  30        3.29      -13.15     21.47 o
   1   2  30       16.03       19.99     20.67 o
  -1   3  30       16.98       25.73     26.00 o
   0   3  30        9.76      -20.37     20.37 o
   1   3  30       17.11       12.50     22.11 o
   0   4  30        1.14      -17.10     20.39 o
   1   0  31       27.20       20.45     24.60 o
   0   1  31        1.31       -4.84     20.18 o
 
